# Supplementary material for: Rhinovirus infection results in stronger and more persistent genomic dysregulation: Evidence for altered innate immune response in asthmatics at baseline, early in infection, and during convalescence
Source: PLoS One. 2017 May 26;12(5):e0178096. doi: 10.1371/journal.pone.0178096 (PMC5446117; doi:10.1371/journal.pone.0178096)
Supplement: S1 File — This excel workbook details the complete list of dysregulated genes in both asthmatics and controls. (XLSX) [file pone.0178096.s001.xlsx]

## Sheet: full.data
	name	symbol	GKH7	GKH8	GKH22	GKH23	GKH25	GKH26	GKH28	GKH29	GKH9	GKH24	GKH27	GKH30	GKH1	GKH2	GKH10	GKH11	GKH16	GKH17	GKH19	GKH3	GKH12	GKH18	GKH21
1	alpha-1-B glycoprotein	A1BG	0	0.315095	0.180499	0.105794	0	0	0	0.338642	0.0560582	0	0	0	0	0	0.12615	0.0942789	0.445546	0	0.225285	0	0.128117	0.12599	0.357852
10	N-acetyltransferase 2 (arylamine N-acetyltransferase)	NAT2	0	0.24144	0	0.39012	0	0.219127	0	0.330251	0.263095	0	0	0	0	0.107427	0.0845789	0.0421403	0.597444	0	0.172623	0	0.171795	0.0337886	0
100	adenosine deaminase	ADA	0.335723	0.181612	1.54565	1.58539	3.23233	1.13025	0.804854	1.31305	1.09855	1.63257	0.804328	0.494624	0	1.35448	1.34512	1.34038	0.466908	0.422249	1.74367	2.31652	1.5064	0.580934	1.54692
1000	cadherin 2, type 1, N-cadherin (neuronal)	CDH2	0	0	0	0.0427827	0.0119362	0	0.395294	0.796776	0.0566744	0	0.045147	0.161952	0.36293	0.0323978	0	0	0.0491392	0.0740653	0.130149	0	0	0.0917097	0.0964761
10000	v-akt murine thymoma viral oncogene homolog 3	AKT3	1.58594	0.788652	1.7094	0.970605	3.5151	1.80555	1.1241	1.16622	1.32724	2.00489	2.10135	2.17404	1.76058	1.81459	1.95631	1.57739	1.48642	0.761946	1.05915	1.44377	1.44992	1.40795	1.34149
100008586	G antigen 12F	GAGE12F	0	0	0	0	0	0	0.247432	0	0	0	0	0	0	0	0.0931358	0	0	0	0	0	0	0	0
100008587	RNA, 5.8S ribosomal 5	RNA5-8S5	0	0	0	0	0	0	0	0	0	0	0	0	0	0	0	0	0	0	0	0	0	0	0
100009613	ANO1 antisense RNA 2 (head to head)	ANO1-AS2	0	0	0	0	0	0	0	0	0	0	0	0	0	0	0	0	0	0	0	0	0	0	0
100009676	ZBTB11 antisense RNA 1	ZBTB11-AS1	2.24003	2.31286	1.11226	1.92939	1.66637	2.19415	1.61216	2.65588	1.88468	1.47859	2.23076	2.21377	2.46694	1.60928	2.08057	2.23271	3.18598	1.1286	1.12284	1.9048	1.54412	2.18981	1.45658
10001	mediator complex subunit 6	MED6	6.82176	6.96943	7.33108	6.49416	7.87824	6.43027	6.6493	7.19187	5.78167	8.62324	5.84035	7.4646	8.15685	6.51724	7.8221	8.0132	8.19388	5.94321	7.24649	7.09527	7.043	7.25169	6.59596
10002	nuclear receptor subfamily 2, group E, member 3	NR2E3	0.110125	0	0.109202	0.128011	0	0.0823886	0	0	0	0	0	0	0	0.0646254	0	0	0	0.0791472	0.0778844	0	0	0	0
10003	N-acetylated alpha-linked acidic dipeptidase 2	NAALAD2	0	0	0	0	0	0	0.061729	0	0	0	0.0154222	0.0158065	0	0	0.0348531	0	0	0.028915	0	0	0	0	0.0988684
100033413	small nucleolar RNA, C/D box 116-1	SNORD116-1	0	0	0	0	0	0	0	0	0	0	0	0	0	0	0	0	0	0	0	0	0	0	0
100033414	small nucleolar RNA, C/D box 116-2	SNORD116-2	0	0	0	0	0	0	2.02344	0	0	0	0	0	0	0	0	0	0	0	0	0	0	0	0
100033415	small nucleolar RNA, C/D box 116-3	SNORD116-3	0	0	0	0	0	0	0	0	0	0	0	0	0	0	0	0	0	0	0	0	0.933009	0	0
100033416	small nucleolar RNA, C/D box 116-4	SNORD116-4	0	0	0	0	0	0	2.01312	0	0	3.19017	0	0	0	0	0	1.69894	0	0	0	0	0.461744	1.81631	0
100033417	small nucleolar RNA, C/D box 116-5	SNORD116-5	0	0	0	0	0	0	0.508469	0	0	0	0	0.7812	0	0	0	0	0	0	0	0	0	0	0
100033418	small nucleolar RNA, C/D box 116-6	SNORD116-6	0	0	0	0	0	0	2.01312	0	0	0	0	0	0	0	0	0	0	0	0	0	0	0	0
100033419	small nucleolar RNA, C/D box 116-7	SNORD116-7	0	0	0	0	0	0	0.508469	0	0	0	0	0.7812	0	0	0	0	0	0	0	0	0	0	0
100033420	small nucleolar RNA, C/D box 116-8	SNORD116-8	0	0	0	0	0	0	0	0	0	0	0	0	0	0	0	0	0	0	0	0	0	0	0
100033421	small nucleolar RNA, C/D box 116-9	SNORD116-9	0	0	0	0	0	0	0	0	0	0	0	0	0	0	0	0	0	0	0	0	0.933009	0	0
100033422	small nucleolar RNA, C/D box 116-10	SNORD116-10	0	0	0	0	0	0	0	0	0	0	0	0	0	0	0	0	0	0	0	0	0	0	0
100033423	small nucleolar RNA, C/D box 116-11	SNORD116-11	0	0	0	0	0	0	0	0	0	0	0	0	0	0	0	0	0	0	0	0	0	0	0
100033424	small nucleolar RNA, C/D box 116-12	SNORD116-12	0	0	0	0	0	0	0	0	0	0	0	0	0	0	0	0	0	0	0	0	0	0	0
100033425	small nucleolar RNA, C/D box 116-13	SNORD116-13	0	0	0	0	0	0	0	0	0	0	0	0	0	0	0	0	0	0	0	0	0	0	0
100033426	small nucleolar RNA, C/D box 116-14	SNORD116-14	0	0	0	0	0	0	0	0	4.73931	0	0	0	0	0	0	0	0	0	0	0	0	0	4.48204
100033427	small nucleolar RNA, C/D box 116-15	SNORD116-15	0	0	2.90664	0	0	0	0	0	4.73931	0	0	0	0	2.50853	0	0	0	0	0	2.16979	0	0.4734	4.48204
100033428	small nucleolar RNA, C/D box 116-16	SNORD116-16	0	8.87965	0	0	0	0	0	0	0	2.21728	0	0	0	0	0	0	0	0	0	0	0	0	0
100033429	small nucleolar RNA, C/D box 116-17	SNORD116-17	0	8.87965	2.90664	0	0	0	0	0	4.73931	2.21728	0	0	0	3.51194	0	0	0	0	0	2.16979	0	0.4734	4.48204
100033430	small nucleolar RNA, C/D box 116-18	SNORD116-18	0	8.87965	2.90664	0	0	0	0	0	4.73931	2.21728	0	0	0	2.50853	0	0	0	0	0	2.16979	0	0.4734	0
100033431	small nucleolar RNA, C/D box 116-20	SNORD116-20	4.10368	0	0.968879	0	0	0	1.04939	0	0	1.66296	0	0	0	1.50512	0	2.36165	0	0	6.65104	0	0	0	4.48204
100033432	small nucleolar RNA, C/D box 116-21	SNORD116-21	0	8.87965	3.87551	2.48447	0	0	0	0	4.73931	2.21728	0	0	0	2.50853	0	0	0	0	0	2.16979	7.22089	0.4734	0
100033433	small nucleolar RNA, C/D box 116-22	SNORD116-22	0	8.87965	2.90664	0	0	0	0	0	0	2.21728	0	0	0	4.01365	0	0	0	0	0	2.16979	0	0.4734	0
100033434	small nucleolar RNA, C/D box 116-23	SNORD116-23	0	0	0	0	0	0	0	0	0	0	0	0	0	0	0	0	0	0	0	0	0	0	0
100033435	small nucleolar RNA, C/D box 116-24	SNORD116-24	2.73579	0.42284	0	2.48447	0	1.53506	2.09879	5.2054	0	0	0	0	0	0	0.592502	0	0	0	2.41856	0	0	0.4734	0
100033436	small nucleolar RNA, C/D box 116-25	SNORD116-25	0	0	0	0	0	0	0	0	0	0	0	0	0	0	0	0	0	0	0	0	0	0	0
100033437	small nucleolar RNA, C/D box 115-2	SNORD115-2	0	0	0	0	0	0	0	0	0	0	0	0	0	0	0	0	0	0	0	0	0	0	0
100033438	small nucleolar RNA, C/D box 116-26	SNORD116-26	0	0	0	0	0	0	0	0	0	0	0	0	0	0	0	0	0	0	0	0	0	0	0
100033439	small nucleolar RNA, C/D box 116-27	SNORD116-27	0	0	0	0	0	0	0	0	0	0	0	0	0	0	0	0	0	0	0	0	1.92557	0	0
100033440	small nucleolar RNA, C/D box 115-3	SNORD115-3	0	0	0	0	0	0	0	0	0	0	0	0	0	0	0	0	0	0	0	0	0	0	0
100033441	small nucleolar RNA, C/D box 115-4	SNORD115-4	0	0	0	0	0	0	0	0	0	0	0	0	0	0	0	0	0	0	0	0	0	0	0
100033442	small nucleolar RNA, C/D box 115-5	SNORD115-5	0	0	0	0	0	0	0	0	0	0	0	0	0	0	0	0	0	0	0	0	0	0	0
100033443	small nucleolar RNA, C/D box 115-6	SNORD115-6	0	0	0	0	0	0	0	0	0	0	0	0	0	0	0	0	0	0	0	0	0	0	0
100033444	small nucleolar RNA, C/D box 115-7	SNORD115-7	0	0	0	0	0	0	0	0	0	0	0	0	0	0	0	0	0	0	0	0	0	0	0
100033445	small nucleolar RNA, C/D box 115-8	SNORD115-8	0	0	0	0	0	0	0	0	0	0	0	0	0	0	0	0	0	0	0	0	0	0	0
100033446	small nucleolar RNA, C/D box 115-9	SNORD115-9	0	0	0	0	0	0	0	0	0	0	0	0	0	0	0	0	0	0	0	0	0	0	0
100033447	small nucleolar RNA, C/D box 115-10	SNORD115-10	0	0	0	0	0	0	0	0	0	0	0	0	0	0	0	0	0	0	0	0	0	0	0
100033448	small nucleolar RNA, C/D box 115-11	SNORD115-11	0	0	0	0	0	0	0	0	0	0	0	0	0	0	0	0	0	0	0	0	0	0	0
100033449	small nucleolar RNA, C/D box 115-12	SNORD115-12	0	0	0	0	0	0	0	0	0	0	0	0	0	0	0	0	0	0	0	0	0	0	0
100033450	small nucleolar RNA, C/D box 115-13	SNORD115-13	0	0	0	0	0	0	0	0	0	0	0	0	0	0	0	0	0	0	0	0	0	0	0
100033451	small nucleolar RNA, C/D box 115-14	SNORD115-14	0	0	0	0	0	0	0	0	0	0	0	0	0	0	0	0	0	0	0	0	0	0	0
100033453	small nucleolar RNA, C/D box 115-15	SNORD115-15	0	0	0	0	0	0	0	0	0	0	0	0	0	0	0	0	0	0	0	0	0	0	0
100033454	small nucleolar RNA, C/D box 115-16	SNORD115-16	0	0	0	0	0	0	0	0	0	0	0	0	0	0	0	0	0	0	0	0	0	0	0
100033455	small nucleolar RNA, C/D box 115-17	SNORD115-17	0	0	0	0	0	0	0	0	0	0	0	0	0	0	0	0	0	0	0	0	0	0	0
100033456	small nucleolar RNA, C/D box 115-18	SNORD115-18	0	0	0	0	0	0	0	0	0	0	0	0	0	0	0	0	0	0	0	0	0	0	0
100033458	small nucleolar RNA, C/D box 115-19	SNORD115-19	0	0	0	0	0	0	0	0	0	0	0	0	0	0	0	0	0	0	0	0	0	0	0
100033460	small nucleolar RNA, C/D box 115-20	SNORD115-20	0	0	0	0	0	0	0	0	0	0	0	0	0	0	0	0	0	0	0	0	0	0	0
100033603	small nucleolar RNA, C/D box 115-21	SNORD115-21	0	0	0	0	0	0	0	0	0	0	0	0	0	0	0	0	0	0	0	0	0	0	0
100033799	small nucleolar RNA, C/D box 115-22	SNORD115-22	0	0	0	0	0	0	0	0	0	0	0	0	0	0	0	0	0	0	0	0	0	0	0
100033800	small nucleolar RNA, C/D box 115-23	SNORD115-23	0	0	0	0	0	0	0	0	0	0	0	0	0	0	0	0	0	0	0	0	0	0	0
100033801	small nucleolar RNA, C/D box 115-25	SNORD115-25	0	0	0	0	0	0	0	0	0	0	0	0	0	0	0	0	0	0	0	0	0	0	0
100033802	small nucleolar RNA, C/D box 115-26	SNORD115-26	0	0	0	0	0	0	0	0	0	0	0	0	0	0	0	0	0	0	0	0	0	0	0
100033803	small nucleolar RNA, C/D box 115-29	SNORD115-29	0	0	0	0	0	0	0	0	0	0	0	0	0	0	0	0	0	0	0	0	0	0	0
100033804	small nucleolar RNA, C/D box 115-30	SNORD115-30	0	0	0	0	0	0	0	0	0	0	0	0	0	0	0	0	0	0	0	0	0	0	0
100033805	small nucleolar RNA, C/D box 115-31	SNORD115-31	0	0	0	0	0	0	0	0	0	0	0	0	0	0	0	0	0	0	0	0	0	0	0
100033806	small nucleolar RNA, C/D box 115-32	SNORD115-32	0	0	0	0	0	0	0	0	0	0	0	0	0	0	0	0	0	0	0	0	0	0	0
100033807	small nucleolar RNA, C/D box 115-33	SNORD115-33	0	0	0	0	0	0	0	0	0	0	0	0	0	0	0	0	0	0	0	0	0	0	0
100033808	small nucleolar RNA, C/D box 115-34	SNORD115-34	0	0	0	0	0	0	0	0	0	0	0	0	0	0	0	0	0	0	0	0	0	0	0
100033809	small nucleolar RNA, C/D box 115-35	SNORD115-35	0	0	0	0	0	0	0	0	0	0	0	0	0	0	0	0	0	0	0	0	0	0	0
100033810	small nucleolar RNA, C/D box 115-36	SNORD115-36	0	0	0	0	0	0	0	0	0	0	0	0	0	0	0	0	0	0	0	0	0	0	0
100033811	small nucleolar RNA, C/D box 115-37	SNORD115-37	0	0	0	0	0	0	0	0	0	0	0	0	0	0	0	0	0	0	0	0	0	0	0
100033812	small nucleolar RNA, C/D box 115-38	SNORD115-38	0	0	0	0	0	0	0	0	0	0	0	0	0	0	0	0	0	0	0	0	0	0	0
100033813	small nucleolar RNA, C/D box 115-39	SNORD115-39	0	0	0	0	0	0	0	0	0	0	0	0	0	0	0	0	0	0	0	0	0	0	0
100033814	small nucleolar RNA, C/D box 115-40	SNORD115-40	0	0	0	0	0	0	0	0	0	0	0	0	0	0	0	0	0	0	0	0	0	0	0
100033815	small nucleolar RNA, C/D box 115-41	SNORD115-41	0	0	0	0	0	0	0	0	0	0	0	0	0	0	0	0	0	0	0	0	0	0	0
100033816	small nucleolar RNA, C/D box 115-42	SNORD115-42	0	0	0	0	0	0	0	0	0	0	0	0	0	0	0	0	0	0	0	0	0	0	0
100033817	small nucleolar RNA, C/D box 115-43	SNORD115-43	0	0	0	0	0	0	0	0	0	0	0	0	0	0	0	0	0	0	0	0	0	0	0
100033818	small nucleolar RNA, C/D box 115-44	SNORD115-44	0	0	0	0	0	0	0	0	0	0	0	0	0	0	0	0	0	0	0	0	0	0	0
100033819	microRNA 675	MIR675	0	0	0	0	0	0	0	0	0	0	0	0	0	0	0	0	0	0	0	3.91157	0	0	0
100033820	small nucleolar RNA, C/D box 116-28	SNORD116-28	0	0	4.89648	0	0	0	0	0	0	0	0	0	0	0	0	0	0	0	0	0	0	0	0
100033821	small nucleolar RNA, C/D box 116-29	SNORD116-29	0	0	0	0	0	0	0	0	0	0	0	0	0	0	0	0	0	0	0	0	0	0	0
100033822	small nucleolar RNA, C/D box 115-48	SNORD115-48	0	0	0	0	0	0	0	0	0	0	0	0	0	0	0	0	0	0	0	0	0	0	0
100034743	PDZ domain containing 1 pseudogene 2	PDZK1P2	0.452966	0.261371	0.705839	0.548473	0.0734507	0.0903681	0.416997	0.536269	0.441751	0.354879	0.300968	0.261011	0	0.553786	0.654007	0.39102	0	0	1.3615	0.105381	0.2338	0.376229	0
100036563	small nucleolar RNA, C/D box 115-24	SNORD115-24	0	0	0	0	0	0	0	0	0	0	0	0	0	0	0	0	0	0	0	0	0	0	0
100036564	small nucleolar RNA, C/D box 115-27	SNORD115-27	0	0	0	0	0	0	0	0	0	0	0	0	0	0	0	0	0	0	0	0	0	0	0
100036565	small nucleolar RNA, C/D box 115-28	SNORD115-28	0	0	0	0	0	0	0	0	0	0	0	0	0	0	0	0	0	0	0	0	0	0	0
100036566	small nucleolar RNA, C/D box 115-45	SNORD115-45	0	0	0	0	0	0	0	0	0	0	0	0	0	0	0	0	0	0	0	0	0	0	0
100036567	small nucleolar RNA, C/D box 115-47	SNORD115-47	0	0	0	0	0	0	0	0	0	0	0	0	0	0	0	0	0	0	0	0	0	0	0
100037417	D-dopachrome tautomerase-like	DDTL	7.31384	2.69842	6.48941	5.85635	3.25187	5.32466	7.84317	5.48663	5.32838	7.26617	3.61756	6.85927	8.12421	5.04775	6.06345	6.24574	6.16867	3.92823	4.51908	4.36612	5.50761	6.69535	4.21956
100038246	TLX1 neighbor	TLX1NB	0	0	0	0	0	0	0	0	0	0	0	0	0	0	0	0	0	0	0	0	0	0	0
10004	N-acetylated alpha-linked acidic dipeptidase-like 1	NAALADL1	0.0717801	0	0.355893	0	0	0.304307	0	0	0.147375	0.0581758	0.146749	0.26321	0	0.0702053	0	0.4544	0	0.275139	0.19037	0.425075	0.0505221	0.132489	0.176396
100048912	CDKN2B antisense RNA 1	CDKN2B-AS1	1.52783	1.32238	2.87855	1.57617	1.96957	1.966	1.23069	1.69252	2.95256	0.978228	0.98391	1.60869	1.04025	2.12939	2.30299	1.7805	1.64887	1.80081	1.72886	1.48317	1.9679	2.48512	1.05128
100049076	glucuronidase, beta pseudogene 9	GUSBP9	9.53826	8.69873	14.9676	12.0599	2.649	5.87432	14.3922	12.0322	9.08842	13.4536	6.66617	9.19254	9.40308	10.1279	12.8282	8.37031	13.2507	5.75683	12.2058	5.21603	12.0546	10.213	8.02909
100049587	sialic acid binding Ig-like lectin 14	SIGLEC14	0.152132	7.24212	0.689632	0.0663152	0	0.978814	0.233419	1.23504	0.585653	0.838432	1.56289	0.023908	0	1.76321	0.369017	1.75978	0	10.5402	6.24041	1.1004	1.28493	0.379078	9.22179
100049716	uncharacterized LOC100049716	LOC100049716	4.70221	3.40009	5.94049	4.17535	5.6852	4.36136	2.10956	2.95324	3.00638	4.88077	2.34008	1.87982	2.96982	6.71703	3.00154	3.37076	7.70986	5.1977	3.71939	3.59417	2.72899	5.65285	1.91464
10005	acyl-CoA thioesterase 8	ACOT8	6.36871	6.72067	9.17746	12.6044	10.8168	10.474	7.16025	11.7928	11.2864	6.1851	10.2703	9.18894	8.44307	7.49089	6.04039	5.45035	7.33018	6.66852	7.62022	8.74364	7.34217	8.3603	5.9365
10006	abl-interactor 1	ABI1	38.2654	37.4226	37.4443	32.9557	35.7093	38.5762	37.7215	36.3643	32.4691	36.0126	41.091	35.8739	33.5516	45.3098	37.4074	34.044	40.4554	36.7544	35.3679	38.8093	39.6032	44.6686	38.1447
10007	glucosamine-6-phosphate deaminase 1	GNPDA1	25.666	12.9606	20.6771	24.2385	16.4296	20.9816	24.1132	19.9056	15.645	22.8432	28.7968	23.4884	26.9754	18.396	20.4402	14.6902	14.6984	15.4892	14.8462	16.4447	15.8979	17.2806	15.1549
100073347	MER1 repeat containing imprinted transcript 1 (non-protein coding)	MIMT1	0	0	0	0	0	0	0	0	0	0	0	0	0	0	0	0	0	0	0	0	0	0	0
10008	potassium voltage-gated channel, Isk-related family, member 3	KCNE3	80.0602	53.5096	91.2229	106.744	89.8359	95.8679	68.6002	86.988	74.4265	160.528	75.9728	86.209	73.8741	76.4244	83.4884	80.627	73.3477	51.0977	79.2003	109.567	125.199	75.113	114.248
10009	zinc finger and BTB domain containing 33	ZBTB33	10.9785	9.0641	11.8657	9.96786	13.3469	9.81264	9.65217	8.38993	8.39898	11.3929	9.6904	9.09207	12.4241	13.8396	11.2719	15.4943	7.56149	9.71047	7.39466	8.25571	11.4967	10.9279	8.70753
100093630	small nucleolar RNA host gene 8 (non-protein coding)	SNHG8	22.2429	14.1281	23.3621	34.6436	25.8775	18.5213	16.3626	12.8833	14.8381	39.0796	15.0671	15.4426	52.0435	25.8153	35.2384	14.598	36.5279	21.5154	27.5426	32.769	24.1267	22.6716	19.3434
100093631	general transcription factor II, i, pseudogene	LOC100093631	74.0426	68.5515	77.0915	72.4321	83.4567	91.8315	80.7646	66.7931	70.7027	76.3535	75.1268	78.6037	70.8225	89.6904	88.1152	85.866	71.8451	67.5047	81.276	65.3671	73.5639	87.7325	69.7985
100093698	unknown transcript	GS1-600G8.3	0	0	0	0	0	0	0	0	0	0	0	0	0	0	0	0	0	0	0	0	0	0	0
1001	cadherin 3, type 1, P-cadherin (placental)	CDH3	29.1535	22.0393	24.5791	39.16	22.4179	21.5858	47.499	26.8913	18.707	30.6592	38.8919	44.3269	41.4955	29.3484	47.0596	35.4201	21.4457	16.5439	24.0052	47.0978	46.2034	22.0417	52.0235
10010	TRAF family member-associated NFKB activator	TANK	16.0728	11.9096	11.6062	12.9997	10.9045	13.0206	13.0212	11.8701	11.2595	16.7711	7.9247	13.6447	12.0654	13.9729	11.9395	13.0128	11.5877	17.1936	10.9034	10.2353	13.3796	11.9515	13.166
100101115	testis-specific transcript, Y-linked 21B (non-protein coding)	TTTY21B	0	0	0	0	0	0	0	0	0	0	0	0	0	0	0	0	0	0	0	0	0	0	0
100101116	testis-specific transcript, Y-linked 1B (non-protein coding)	TTTY1B	0.205184	0	0	0	0	0	0.209879	1.50378	0.315954	0	0	0	0	0	0	0	0	0	0.423248	0	0	0	0.61628
100101117	testis-specific transcript, Y-linked 2B (non-protein coding)	TTTY2B	1.77165	0.316418	0	0	0	0	2.80888	1.33172	0.909358	0	0	1.20648	0	0	0	0	0	0	0.835314	0	0	0	0.902994
100101118	testis-specific transcript, Y-linked 8B (non-protein coding)	TTTY8B	0	0	0	0	0	0	0	0	0	0	0	0	0	0	0	0	0	0	0	0	0	0	0
100101120	testis-specific transcript, Y-linked 7B (non-protein coding)	TTTY7B	0.347206	0	0	0	0	0	0.443937	0.440421	0	0	0	0	0	0	0	0	0	0	0	0	0	0	0
100101121	testis-specific transcript, Y-linked 23B (non-protein coding)	TTTY23B	0	0	0	0	0	0	0	0	0	0	0	0	0	0	0	0	0	0	0	0	0	0	0
100101148	FK506 binding protein 6, 36kDa pseudogene	LOC100101148	8.44968	9.63013	5.6206	4.53735	7.38693	2.58357	4.84759	5.28142	17.4804	3.45389	4.22479	2.54031	4.4852	5.06637	3.30989	6.65986	4.90494	4.64702	3.5076	3.63632	3.10292	3.96682	1.86581
100101266	hepatitis A virus cellular receptor 1 pseudogene 1	HAVCR1P1	0.307368	0	0.145139	0.483828	0	0	0.3144	0	0.552185	0	0.235646	0.92582	0	0.93945	0.266272	0.221111	0	0	0	0.195022	0.396622	0.31912	0.25178
100101267	POM121 transmembrane nucleoporin C	POM121C	15.9166	17.3626	11.7551	14.3429	14.6023	13.0559	15.9864	16.8711	16.5336	13.2997	16.2869	16.0812	16.3298	12.4314	13.855	12.2448	14.3183	13.2828	14.507	20.2326	15.0759	13.0426	17.3032
100101467	zinc finger and SCAN domain containing 30	ZSCAN30	2.37795	1.0781	3.10319	2.83745	2.44211	2.83566	2.50974	2.4009	2.57428	2.19591	2.74013	1.97042	1.35346	2.14606	1.94765	1.30629	2.51743	1.26365	1.87288	1.52707	2.35333	1.90527	1.82984
100101490	malignant T cell amplified sequence 2, pseudogene	MCTS2P	1.6169	1.19003	1.30886	2.62907	0.811535	1.9585	0.945082	1.43244	0.177842	3.36974	2.06602	1.331	2.07887	2.03326	1.93432	1.66164	2.14163	2.65616	1.29328	0.53738	1.02966	2.50477	0.882988
100101629	G antigen 8	GAGE8	0	0	0	0	0	0	0.285783	0	0	0	0	0	0	0	0.107572	0	0.828937	0	0	0	0	0	0
100101938	ankyrin repeat domain 26 pseudogene 3	ANKRD26P3	0	0	0	0	0	0	0	0	0	0	0	0	0	0	0.0448432	0	0	0	0	0	0	0	0
10011	steroid receptor RNA activator 1	SRA1	9.67653	11.0706	16.3152	13.2005	11.15	11.6853	14.9276	16.0545	14.1311	16.0048	17.3772	16.6326	12.4089	13.6756	10.2051	14.5273	13.1066	22.7157	10.4141	18.2688	13.7881	11.721	13.2252
100113378	small nucleolar RNA, C/D box 119	SNORD119	0	6.21047	0	0	0	3.50718	0	0	0	0	0	2.1049	0	0	0	0	1.49022	2.40657	0	3.39934	1.41409	0	0
100113379	small nucleolar RNA, C/D box 121A	SNORD121A	0	0	0	0	0	0	0	0	0	0	0	0	0	0	0	0	0	0	0	0	0	0	0
100113380	small nucleolar RNA, C/D box 125	SNORD125	1.3394	0	0	0	0	0	0	0	6.18743	0.542772	3.08058	2.63112	0	0	9.28254	0	0	3.85051	4.1443	0	2.82818	1.39061	4.38866
100113381	small nucleolar RNA, C/D box 19B	SNORD19B	4.83911	15.8133	2.44824	3.01342	16.8147	2.06875	4.77304	0	1.59676	1.12056	7.94988	4.3456	0	0	0	1.79028	9.99887	0	15.2785	0	4.86569	0	3.39767
100113382	small nucleolar RNA, C/D box 105B	SNORD105B	0	0	0	0	0	0	0	0	0	0.566371	0	0	0	0	0	0	0	0	0	0	0.983716	0	0
100113384	small nucleolar RNA, C/D box 123	SNORD123	0	0	0	0	0	3.27944	0	0	1.68748	2.96057	0	0	0	0	0	0	4.87707	0	10.9797	0	0	0	0
100113386	UCKL1 antisense RNA 1	UCKL1-AS1	5.13104	5.15342	5.4961	4.65641	1.4013	3.42117	3.30099	4.59787	6.90303	3.21012	2.67771	3.87617	0.486098	3.34124	2.58902	4.24284	4.20649	5.24041	3.64477	2.33032	2.49634	5.91915	1.17981
100113389	small nucleolar RNA, C/D box 127	SNORD127	0	0	8.27951	3.30259	0	2.42921	1.49459	0	0	1.05265	1.49361	0	0	0	0	6.72713	1.44506	0.933458	0.574102	0	0.45708	0.898981	1.06392
100113391	small nucleolar RNA, C/D box 126	SNORD126	0	0	0	0	0	0	0	0	0	0	0	0	0	0	0	0	0	0	0	0	0	0	0
100113392	small nucleolar RNA, C/D box 11B	SNORD11B	0	0	0	1.25111	0	0	0	0	0	0	0	0	0	0	0	0	0	0	0	0	0	0	0
100113393	small nucleolar RNA, C/D box 12B	SNORD12B	2.49674	0	0.884219	0	0	1.8679	0	0	7.68923	0	3.82829	0	9.5256	1.83147	8.11095	3.77176	4.86129	0	0	2.77228	7.90793	6.48052	3.5791
100113402	small nucleolar RNA, C/D box 111B	SNORD111B	0	0	0	0	0	0	0	0	0	0	0	0	25.4064	0	0	0	0	0	0	0	0	0	0
100113403	long intergenic non-protein coding RNA 577	LINC00577	0	0	0	0	0	0	0	0	0	0	0	0	0	0	0	0	0	0	0	0	0	0	0
100113404	long intergenic non-protein coding RNA 583	LINC00583	0	0	0	0	0	0	0	0	0	0	0	0	0	0	0	0	0	0	0	0	0	0	0
100113407	transmembrane protein 170B	TMEM170B	1.5513	2.2394	1.49933	1.05486	1.36928	1.11485	0.767991	1.0469	0.929622	1.17058	0.738196	0.576452	0.618991	1.65927	0.556091	0.989519	0.365602	2.80104	1.15523	0.872765	0.962786	0.68233	1.00157
100124412	family with sequence similarity 138, member E	FAM138E	0	0	0.443283	0.124004	0	0	0	0	0	0	0.218094	0.491764	0	0.166939	0.197151	0.098228	0.189904	0	0	0	0	0	0
100124516	small nucleolar RNA, C/D box 58C	SNORD58C	0	0	1.51791	2.59489	30.6961	4.27542	8.22024	0	1.64998	0	11.5008	4.49045	0	0	6.80719	5.54988	6.35825	0	0	0	6.03346	0	0
100124533	small Cajal body-specific RNA 27	SCARNA27	2.04099	0	0	0	0	0.381734	0	0	5.10708	0	0	0	0	1.49716	3.97823	0	0	0	0	0	1.43654	0	0
100124534	small nucleolar RNA, H/ACA box 84	SNORA84	2.90035	0	0	0	0	0	0	0	0	0	0	0	0	0	0	0	0	0	0	0	0	0	0
100124535	small nucleolar RNA, H/ACA box 36C	SNORA36C	3.5436	0	0	0	0	0	0	0	0	0	0	0	0	0	3.50836	0	3.94262	0	0	0	0	0	0
100124536	small nucleolar RNA, H/ACA box 38B	SNORA38B	0	0	2.41486	0	0	0	0	0	0	0	0	3.06167	0	0	0	0	0	0	0	0	0	0	0
100124537	small nucleolar RNA, H/ACA box 70B	SNORA70B	0	0	0	0	8.16892	0	2.57649	0	0	0	0	0	0	0	0	0	0	0	0	0	0	1.32835	0
100124538	small nucleolar RNA, H/ACA box 70C	SNORA70C	0	0	0	0	0	0	0	0	0	0	0	0	0	0	0	0	0	0	0	0	0	0	0
100124539	small nucleolar RNA, H/ACA box 11B	SNORA11B	0	0	0	0	0	0	0	0	0	0	0	0	0	0	0	3.05899	0	0	0	0	0	0	0
100124540	small nucleolar RNA, H/ACA box 11C	SNORA11C	0	0	0	0	0	0	0	0	0	0	0	0	0	0	0	0	0	0	0	0	0	0	0
100124541	small nucleolar RNA, H/ACA box 11D	SNORA11D	0	0	0	0	0	0	0	0	0	0	0	0	0	0	0	0	0	0	0	0	0	0	0
100124700	HOX transcript antisense RNA	HOTAIR	0	0	0	0	0	0	0	0	0	0	0	0	0	0	0	0	0	0	0	0	0	0	0
100125288	zinc finger, GATA-like protein 1	ZGLP1	1.42869	0.260965	0.988941	1.03796	0	0.753056	0.0996393	0.659	1.74998	0.289478	0.398297	1.14813	1.48657	0.428731	0.365676	0.364386	1.26443	0.0700093	0.889859	0.123612	0.297102	0.876507	0
100125556	family with sequence similarity 86, member A pseudogene	FAM86JP	4.40513	4.17712	7.73712	3.87071	4.34379	4.16408	4.5668	8.12996	6.21034	5.18649	6.4578	3.22751	3.7736	4.49771	2.52691	5.0617	5.36478	4.87732	2.68393	5.04235	3.49857	5.52124	2.85263
100126270	FMR1 antisense RNA 1	FMR1-AS1	0.177955	0.323941	0.22408	0.316031	0	0.332836	0.182026	0.409658	0.319695	0.120189	0.265281	0.0699151	0.382989	0.246571	0.179855	0.247496	0.0439984	0.177634	0.23598	0.0815465	0.187879	0.191602	0.113378
100126296	microRNA 298	MIR298	0	0	0	0	0	0	0	0	0	0	0	0	0	0	0	0	0	0	0	0	0	0	0
100126297	microRNA 300	MIR300	0	0	0	0	0	0	0	0	0	0	0	0	0	0	0	0	0	0	0	0	0	0	0
100126299	vault RNA 2-1	VTRNA2-1	0	0	0	2.80248	0	0	0	2.1747	0	0	0	0.505176	0	2.82962	0	0	2.86121	1.84825	0	0	0	6.67494	0
100126301	microRNA 509-2	MIR509-2	0	0	0	0	0	0	0	0	0	0	0	0	0	0	0	0	0	0	0	0	0	0	0
100126302	microRNA 450b	MIR450B	0	0	0	0	0	0	0	0	0	0	0	0	0	0	0	0	0	0	0	0	0	0	0
100126303	microRNA 890	MIR890	0	0	0	0	0	0	0	0	0	0	0	0	0	0	0	0	0	0	0	0	0	0	0
100126304	microRNA 891b	MIR891B	0	0	0	0	0	0	0	0	0	0	0	0	0	0	0	0	0	0	0	0	0	0	0
100126306	microRNA 888	MIR888	0	0	0	0	0	0	0	0	0	0	0	0	0	0	0	0	0	0	0	0	0	0	0
100126307	microRNA 892b	MIR892B	0	0	0	0	0	0	0	0	0	0	0	0	0	0	0	0	0	0	0	0	0	0	0
100126308	microRNA 541	MIR541	0	0	0	0	0	0	0	0	0	0	0	0	0	0	0	0	0	0	0	0	0	0	0
100126309	microRNA 875	MIR875	0	0	0	0	0	0	0	0	0	0	0	0	0	0	0	0	0	0	0	0	0	0	0
100126310	microRNA 876	MIR876	0	0	0	0	0	0	0	0	0	0	0	0	0	0	0	0	0	0	0	0	0	0	0
100126311	microRNA 147b	MIR147B	265.201	832.7	968.806	497.44	379.213	863.968	533.905	734.641	489.425	578.378	541.565	596.739	185.85	1062.29	400.309	1349.32	171.673	1096.24	439.059	928.019	1780.62	638.013	1547.66
100126313	microRNA 744	MIR744	0	5.67814	0	0	0	0	0	0	4.04077	0	0	0	0	0	0	0	0	0	0	0	0	0	0
100126314	microRNA 877	MIR877	0	0	0	0	0	0	0	0	0	0	0.573131	0	0	0	0	0	0	0	0	0	0	0	0
100126315	microRNA 665	MIR665	0	0	0	0	0	0	0	0	0	0	0	0	0	0	0	0	0	0	0	0	0	0	0
100126316	microRNA 873	MIR873	0	0	0	0	0	0	0	0	0	0	0	0	0	0	0	0	0	0	0	0	0	0	0
100126317	microRNA 374b	MIR374B	3.57172	4.41633	0	0	20.271	1.33607	1.37004	0	4.81244	0	0	5.61306	0	3.27503	3.86772	2.31245	4.96739	0	4.73635	4.53245	0	0	0
100126318	microRNA 301b	MIR301B	0	0	0	0	0	0	0	0	0	0	0	0	0	0	0	0	0	0	0	0	0	0	0
100126319	microRNA 216b	MIR216B	0	0	0	0	0	0	0	0	0	0	0	0	0	0	0	0	0	0	0	0	0	0	0
100126320	microRNA 920	MIR920	0	0	0	0	0	0	0	0	0	0	0	0	0	0	0	0	0	0	0	0	0	0	0
100126321	microRNA 922	MIR922	11.9057	18.156	5.62189	3.45985	0	3.56285	14.0049	8.05445	14.6665	12.8657	4.86807	11.2261	0	5.24004	4.81317	17.8144	6.18164	7.4158	2.10504	0	8.93845	9.8888	1.95052
100126324	microRNA 934	MIR934	0	0	0	0	0	0	0	0	0	0	0	0	0	0	0	0	0	0	0	0	0	0	0
100126325	microRNA 935	MIR935	0	0	0	0	0	4.22843	0	0	0	0	0	0	0	0	0	0	0	0	0	0	0	0	0
100126326	microRNA 936	MIR936	0	0	0	0	0	0	0	6.10248	0	0	2.01181	3.6084	0	0	0	0	10.2186	1.88597	4.05972	1.24874	0	5.90301	7.52342
100126327	microRNA 938	MIR938	0	0	0	0	0	0	0	0	0	0	0	0	0	0	0	0	0	0	0	0	0	0	0
100126328	microRNA 940	MIR940	0	0	0	0	0	0	0	0	1.57977	0	0	0	0	1.50512	0	0	0	0	0	0	0	0	0
100126329	microRNA 941-1	MIR941-1	5.49496	0	0	0	0	6.98866	3.37241	6.50551	2.53843	0	4.21275	6.04484	0	2.41848	2.38014	2.37174	0	5.52894	7.77246	0	4.25436	3.04271	5.40143
100126330	microRNA 941-4	MIR941-4	4.47242	0	0	0	0	5.2978	2.28737	4.41244	0.860859	0	3.00021	4.53926	0	1.64036	0	2.41299	0	6.96441	5.93073	0	2.49208	3.09562	3.66358
100126331	microRNA 942	MIR942	0	0	0	0	0	0	0	0	0	0	0	0	0	0	0	0	0	0	0	0	0	0	0
100126332	microRNA 943	MIR943	10.2592	2.53704	44.5684	10.4348	31.608	14.3272	12.5927	2.31351	13.1647	14.9666	13.6332	23.6465	0	11.5392	18.9601	14.7603	23.5898	11.3058	24.1856	9.98104	9.14646	12.7818	28.573
100126333	microRNA 708	MIR708	0	0	0	0	0	0	0	0	0	0	0	0	0	0	0	0	0	0	0	0	0	0	0
100126334	microRNA 885	MIR885	0	0	0	0	0	0	0	0	0	0	0	0	0	0	0	0	0	0	0	0	0	0	0
100126335	microRNA 543	MIR543	0	0	0	0	0	0	0	0	0	0	0	0	0	0	0	0	0	0	0	0	0	0	0
100126336	microRNA 208b	MIR208B	0	0	0	0	0	0	0	0	0	0	0	0	0	0	0	0	0	0	0	0	0	0	0
100126337	microRNA 509-3	MIR509-3	0	0	0	0	0	0	0	0	0	0	0	0	0	0	0	0	0	0	0	0	0	0	0
100126338	microRNA 937	MIR937	35.8834	31.4279	55.5979	51.0529	42.4277	25.1678	30.3958	71.4364	34.5345	39.3825	95.1397	25.8462	89.5134	41.6766	35.619	25.8134	20.7937	48.8926	27.0963	39.3691	26.8349	36.2206	49.6021
100126339	microRNA 941-2	MIR941-2	4.94546	0	0	0	0	5.34427	1.6862	3.25276	0	0	2.52765	3.02242	0	1.20924	0	3.79479	0	11.0579	7.77246	0	1.54704	6.84609	2.70071
100126340	microRNA 944	MIR944	0	0	0	0	0	0	0	0	0	0	5.04094	0	0	0	1.2658	0	0	0	0	0	0	0	0
100126341	microRNA 891a	MIR891A	0	0	0	0	0	0	0	0	0	0	0	0	0	0	0	0	0	0	0	0	0	0	0
100126342	microRNA 892a	MIR892A	0	0	0	0	0	0	0	0	0	0	0	0	0	0	0	0	0	0	0	0	0	0	0
100126343	microRNA 874	MIR874	2.47273	0	0	0	0	0	0	0	0	0	0	0	0	0	0	0	0	0	0	0	0	0	0
100126345	microRNA 889	MIR889	0	0	0	0	0	0	0	0	0	0	0	0	0	0	0	0	0	0	0	0	0	0	0
100126346	microRNA 190b	MIR190B	0	0	0	0	0	0	0	0	0	0	0	0	0	0	0	0	0	0	0	0	0	0	0
100126348	microRNA 760	MIR760	0	0	0	0	0	0	0	0	0	0	0	0	0	0	0	0	0	2.31031	0	0	0	0	0
100126349	microRNA 921	MIR921	0	0	0	0	0	0	0	0	0	0	0	0	0	0	0	0	0	0	0	0	0	0	0
100126350	microRNA 933	MIR933	0	0	0	0	0	0	0	0	0	0	0	0	0	0	0	0	0	0	0	0	0	0	0
100126351	microRNA 939	MIR939	36.0657	18.9041	3.332	40.4423	0	11.7313	22.2548	11.2713	36.2191	12.0734	40.874	12.3214	62.5866	9.77716	22.4139	20.3044	7.85089	3.38094	3.46562	1.98986	15.4515	31.4753	24.4052
100126352	microRNA 941-3	MIR941-3	4.47242	0	0	0	0	4.60072	2.28737	4.41244	0.860859	0	3.00021	4.53926	0	1.64036	0	2.09126	0	6.96441	5.93073	0	2.49208	3.35359	3.66358
100126355	microRNA 365a	MIR365A	0	0	0	0	0	0	0	0	0	0	0	0	0	0	0	0	0	0	0	0	0	0	0
100126356	microRNA 365b	MIR365B	0	0	0	0	0	0	0	0	0	0	0	0	0	0	0	0	0	0	0	0	0	0	0
100126693	long intergenic non-protein coding RNA 322	LINC00322	0	0	0	0.102994	0	0	0.0543787	0	0	0	0	0	0	0.155988	0	0	0.315459	0	0.0626639	0	0	0	0
100126780	small ILF3/NF90-associated RNA G1	SNAR-G1	0	0	0	0	0	0	0	0	0	0	0	0	0	0	0	2.16792	0	0	0	0	0	0	0
100126781	small ILF3/NF90-associated RNA F	SNAR-F	0	0	0	0	0	0	0	0	0	0	0	0	0	0	0	0	0	0	0	0	0	0	0
100126784	uncharacterized LOC100126784	LOC100126784	0.0515841	0	0	0	0	0.012864	0	0	0.105909	0	0	0	0	0	0	0	0	0	0	0	0	0.0595073	0
100126791	eosinophil granule ontogeny transcript (non-protein coding)	EGOT	0.351798	0	0	0.415324	0	0.164495	0.640976	0.706554	0.203144	0.356403	0.640558	0.138215	0	0	0.533333	0	0.880675	0.0632095	0	0	0	0.0304375	0
100126793	ghrelin opposite strand/antisense RNA	GHRLOS	0.705139	0.871884	0.524422	0.678784	0.614586	0.26377	0.757335	0.447224	1.588	0.485771	0.608175	1.02503	0.848466	0.465526	0.977377	0.350006	0.529564	0.380089	0.935061	0.603995	1.15392	0.488068	0.361008
100126798	small ILF3/NF90-associated RNA A1	SNAR-A1	0	0	0	0	0	0	0	0	0	0	0	0	0	0	0	0	0	0	0	0	0	0	0
100126799	small ILF3/NF90-associated RNA A2	SNAR-A2	0	0	0	0	0	0	0	0	0	0	0	0	0	0	0	0	0	0	0	0	0	0	0
100126800	small ILF3/NF90-associated RNA A12	SNAR-A12	0	0	0	0	0	0	0	0	0	0	0	0	0	0	0	0	0	0	0	0	0	0	0
100127206	KIAA1024-like	KIAA1024L	0	0	0	0	0	0	0	0	0	0	0	0	0	0	0	0	0	0	0	0	0	0	0
100127888	SLCO4A1 antisense RNA 1	SLCO4A1-AS1	0.0903599	0	0.256007	0.0656472	0	0.43941	0.173301	0	0.382638	0.109851	0.13855	0.994021	0	0.364557	0.821925	1.32604	0.955079	0.844245	0.399411	0	0.95399	0.625433	0.703172
100127889	chromosome 10 open reading frame 131	C10orf131	0	0	0	0	0	0	0	0.184923	0.420913	0.0443079	0.335301	0	0.577592	0.120307	0	0	0	0.039291	0.0966601	0	0	0	0
100127967	KRT73 antisense RNA 1	KRT73-AS1	0	0	0	0.0245315	0	0	0	0	0.0129988	0	0	0	0	0	0	0.0291485	0.0187842	0	0.104478	0.160683	0	0	0
100127983	chromosome 8 open reading frame 88	C8orf88	0.671606	0	0.172981	1.50814	0.0990038	0.913551	0.281034	0.309786	0	4.40403	0.889359	0.335824	0	0.985308	1.11073	0.263527	1.76618	0.526566	0.323853	0.619822	0.816493	0.464858	0.500132
100128006	uncharacterized LOC100128006	LOC100128006	0.0345002	0.0639877	0.20771	0.175453	0.335662	0.103243	0.198503	0.364687	0.0929691	0.251653	0.158699	0.27109	0	0.126537	0.224156	0.104237	0.23031	0.123977	0.472745	0	0.0121414	0.585049	0.0989126
100128023	developmental pluripotency associated 2 pseudogene 3	DPPA2P3	0	0	0	0	0	0	0	0	0.259386	0	0	0.264721	0	0	0.389137	0	0	0	0	0	0	0	0
100128025	WWTR1 antisense RNA 1	WWTR1-AS1	0.567942	0.327714	0.295	0.247569	0	0.198286	0.0871404	0.512297	0.262364	0.552361	0	0.23801	0	0.499934	0.196803	0.359533	0.505515	0.163273	0.669448	0.384377	0	0	0
100128054	PLCE1 antisense RNA 1	PLCE1-AS1	1.55248	0.9598	2.03754	0.995199	2.25828	1.7422	0.945795	1.7376	0.562493	2.36846	2.27543	2.00922	1.34006	1.50726	2.37338	1.37959	1.67649	0.426619	1.0899	1.50652	1.89617	0.758516	0.972487
100128055	SMARCA5 antisense RNA 1	SMARCA5-AS1	4.93253	6.23754	8.61516	9.40676	3.45383	5.1579	6.88006	6.39897	4.44502	6.81422	6.01612	6.29818	8.22494	4.68726	5.6812	4.83861	6.85993	4.99526	6.04534	3.87649	5.28651	8.10847	5.00468
100128071	family with sequence similarity 229, member A	FAM229A	1.10371	0.682352	0	0.735033	0	1.23859	0.63504	0.466674	0.637331	0.0745438	1.05771	0.144542	3.13117	0	0.239035	0	0	0.0661032	0.650485	0	0.841577	0	0
100128076	protein tyrosine phosphatase pseudogene	LOC100128076	0	0	0	0	0	0.0956232	0	0	0	0	0	0	0	0	0	0	0	0	0	0	0	0	0
100128081	JAZF1 antisense RNA 1	JAZF1-AS1	0.592296	0.499334	0.305108	0.508546	0	0.241701	0.165231	0.182136	0.580395	0.13092	0.743054	0.507714	0	0.671463	0.139938	1.02259	0.419357	0.580479	0	0.990762	0.189493	1.19262	0
100128098	ST8SIA6 antisense RNA 1	ST8SIA6-AS1	0	0	0	0	0	0	0.53129	0	0.444339	0	0	0	0	0	0	0	0	0	0	0	0	0	0
100128124	uncharacterized LOC100128124	HGC6.3	0	0	0	0	0	0	0	0	0	0	0	0	0	0	0	0	0	0	0	0	0	0	0
100128126	STAU2 antisense RNA 1	STAU2-AS1	2.11402	1.76824	0.990899	1.35516	0.83179	1.30247	1.50254	1.86658	1.5319	0.932266	1.83524	0.195426	2.11672	1.09463	1.23887	1.36868	2.83631	1.3406	1.8414	0.867916	1.46606	0.7101	0.91678
100128127	uncharacterized LOC100128127	LOC100128127	0	0	0	0	0	0	0	0	0	0	0	0	0	0	0	0	0	0	0	0	0	0	0
100128139	long intergenic non-protein coding RNA 1233	LINC01233	0	0	0	0	0	0	0	0	0	0	0	0	0	0	0	0	0	0	0	0	0	0	0
100128164	four and a half LIM domains 1 pseudogene	LOC100128164	0.0366749	0	0.168849	0.0399669	0	0	0.0351693	0	0.0423555	0.0668789	0.161673	0.0360222	0	0.060531	0.00794284	0.0237445	0.0510057	0.0131792	0.0405278	0.0523572	0	0.0698082	0.0150211
100128176	uncharacterized LOC100128176	LOC100128176	0	0	0	0.0673349	0.826594	0.0693394	0	0	0.26165	0.0751169	0.0710561	0.145654	0	0.181299	0.107055	0	0	0.0222038	0	0.568462	0	0.299372	0
100128191	TMPO antisense RNA 1	TMPO-AS1	3.43726	3.72196	4.826	4.6841	3.14963	2.815	3.80716	3.49149	3.99315	5.29138	4.3972	2.90864	3.93954	3.52099	3.77057	1.8962	3.64327	2.22187	3.20052	5.66521	4.15146	2.98447	5.13144
100128233	uncharacterized LOC100128233	LOC100128233	0.356677	0.937169	1.26317	0	0	0.466975	0.342035	0.0754057	0.8925	0.0722692	0.717804	0.525495	0.837415	0.359753	0.772472	0.500336	0.248025	0.288388	0.591222	0.792079	0.564852	0.555473	0.146086
100128239	uncharacterized LOC100128239	LOC100128239	0	0	0.0396149	0.223483	0	0.0836859	0.193081	0.472967	0.107654	0.0906587	0.0857577	0	0	0	0.145355	0	0.0311137	0	0.0494442	0	0	0.0193561	0
100128252	ZNF667 antisense RNA 1 (head to head)	ZNF667-AS1	0	0	0.211801	0.0241385	0	0.372856	0	0.337163	0.511622	0.0807847	0.738702	0	0	0	0.0863492	0.0860447	0	0.214912	0.205609	0	0	0.16098	0.244948
100128264	HTR5A opposite strand	HTR5AOS	0	0.161872	0	0	0	0	0	0.120772	0	0.0964571	0	0	0	0	0	0.08219	0.211863	0	0	0	0.0670136	0	0
100128285	DNM1 pseudogene 35	DNM1P35	0	0	0	0.0523779	0	0	0.0967901	0.137176	0.0832623	0.0876469	0.0967268	0	0	0.290869	0.0468421	0.0466769	0.0200534	0	0.254942	0	0.038058	0.0623768	0
100128288	uncharacterized LOC100128288	LOC100128288	2.53661	1.02681	1.58279	1.27246	3.40322	2.01069	3.03481	1.8131	2.37151	1.95796	1.89841	2.56266	5.60103	2.50311	2.64219	2.03331	2.31827	1.97499	2.37596	2.79739	2.69933	2.90533	1.38524
100128292	DLG5 antisense RNA 1	DLG5-AS1	0.895894	0.817622	0.982058	0.805845	1.41815	0.351084	0.180005	0.342728	0.640503	0.432201	0.294362	0.636917	0.575931	0.954474	0.665238	0.939098	0.427189	0.9045	0.113144	0.297752	0.555502	1.10732	0.139785
100128317	uncharacterized LOC100128317	LOC100128317	0	0	0.138777	0	0	0.00977213	0	0	0.110624	0	0	0	0	0.0958155	0	0.135308	0.305188	0.0469384	0	0	0.045968	0.180819	0
100128327	trafficking protein particle complex 3-like	TRAPPC3L	0	0	0	0	0	0	0	0	0	0	0	0	0	0	0	0	0	0	0	0	0	0	0
100128338	FAM83H antisense RNA 1 (head to head)	FAM83H-AS1	21.0232	11.0658	19.15	15.4613	18.7972	14.832	15.4073	16.5069	21.5215	15.1349	17.018	12.2372	14.587	17.6787	13.8577	15.289	18.2419	11.0409	13.2694	12.102	9.4073	21.9815	8.27383
100128361	uncharacterized LOC100128361	LOC100128361	2.19821	2.41424	1.81343	0.920632	1.88709	2.53455	2.16253	1.46525	2.8274	1.25759	2.31973	1.32085	0.819689	1.78322	2.80044	1.11623	3.22261	0.9665	1.87472	2.55976	1.82023	1.96901	1.71592
100128378	long intergenic non-protein coding RNA 696	LINC00696	0	0	0	0.0773567	0	0	0	0	0	0	0.130611	0	0	0	0.129138	0	0	0	0	0.0405353	0	0	0
100128385	family with sequence similarity 225, member B (non-protein coding)	FAM225B	0.110732	0.239605	0.0313726	0	0	0	0.118929	0.0842762	0.0682045	0	0.0254681	0.0609065	0	0.227436	0.0287781	0.42059	0	0.262625	0.048946	0.161594	0.0467629	0.0996374	0.108847
100128398	uncharacterized LOC100128398	LOC100128398	3.3552	1.17334	2.9286	1.77279	0.714424	2.45944	1.53398	0.745153	5.6362	0.659223	1.32512	0.745647	2.06882	1.09386	0.557833	1.52132	1.54599	1.46145	1.73774	2.02132	1.09728	1.61859	0.138808
100128420	long intergenic non-protein coding RNA 892	LINC00892	0	0	0.66258	0.123566	0	0.445356	0	0	0	0.344617	0	0	0	0	0	0.220233	0	0	0	0	0	0	0.208984
100128494	uncharacterized LOC100128494	LOC100128494	11.1328	13.1739	12.253	11.266	6.2925	14.1012	13.4111	12.5098	16.8857	9.93376	18.1647	15.4429	12.962	10.261	12.1706	9.16458	15.0564	9.60582	12.5542	16.2089	11.4063	12.4889	12.2671
100128496	chromosome 20 open reading frame 78	C20orf78	0	0	0	0	0	0	0	0	0	0	0	0	0	0	0	0	0	0	0	0	0	0	0
100128505	ASTN2 antisense RNA 1	ASTN2-AS1	0	0	0	0	0	0	0	0	0	0	0	0	0	0	0	0	0	0	0	0	0	0	0
100128511	NEBL antisense RNA 1	NEBL-AS1	1.11899	2.45274	0	2.66058	0	1.67431	0.702362	1.63447	1.09651	2.96807	0	1.75852	0	1.49242	0.440627	2.45881	0.113181	1.16978	1.61875	0.645444	1.21719	2.32355	1.33326
100128531	uncharacterized LOC100128531	LOC100128531	3.7002	3.39055	4.02488	3.26428	1.55359	3.26259	5.06901	2.62618	3.15412	2.08853	4.10321	3.99779	6.28287	0.823974	2.97652	2.85194	2.79358	1.99451	4.381	1.55119	1.86026	1.6007	2.38151
100128553	CTAGE family, member 4	CTAGE4	5.61873	4.43483	5.88725	4.91804	1.62768	2.97639	2.90181	4.28563	4.22234	7.12342	2.02713	3.46274	9.49867	6.14199	5.67345	4.90317	4.11313	2.06749	3.88503	9.11841	4.68707	4.06698	4.41206
100128554	uncharacterized LOC100128554	LOC100128554	0	0	0	0.0177665	0	0	0	0	0	0	0	0	0	0	0	0	0	0	0	0	0	0	0
100128560	myosin heavy chain gene cluster antisense RNA	MYHAS	0	0	0	0.0355645	0	0.244155	0.275399	0	0	0	0.187649	0	0	0	0.084815	0	0.127084	0.105547	0	0	0	0.0451772	0
100128568	uncharacterized LOC100128568	LOC100128568	0	0	0.926424	0.292382	0	0.376357	0	0	0.774639	0.24463	0	0	4.37006	0	0	0.521116	0	0	0	0	0.354076	0.626755	0
100128569	chromosome 19 open reading frame 71	C19orf71	4.02418	4.20572	9.90826	12.3209	2.3305	4.87436	4.9983	3.24098	5.60649	4.4263	4.77466	4.21607	0	3.0222	6.97228	7.44396	6.07635	3.64967	5.59044	5.04581	2.29289	3.31591	2.82549
100128573	uncharacterized LOC100128573	LOC100128573	1.95935	0.681377	0.693902	1.06761	0	0	0.657619	1.03557	1.69712	0.595498	2.81653	0	0	0.538976	1.37912	1.26854	2.86121	1.67222	2.16519	0.854691	1.37908	0.423806	0.802498
100128590	SLC8A1 antisense RNA 1	SLC8A1-AS1	0	0	0	0	0	0	0	0	0	0	0	0	0	0	0	0	0	0	0	0	0	0	0
100128593	uncharacterized LOC100128593	LOC100128593	0	0	0.134825	0	0.713784	0.106806	0.0365074	0.241455	0.109917	0	0	0	0	0.0349078	0.103063	0.143779	0	0.188108	0.0841394	0	0.083736	0.18116	0
100128627	cell division cycle 42 pseudogene 3	CDC42P3	15.4775	17.9251	14.559	16.2053	19.8168	11.8412	12.7333	13.7695	10.0563	16.3754	11.8391	13.1522	16.8127	15.1037	14.5305	16.8975	12.9347	19.4287	13.8685	17.7299	15.7737	14.9544	14.7723
100128640	ACVR2B antisense RNA 1	ACVR2B-AS1	0.613025	0.173706	0.126643	0.037114	0	0.152875	0.489883	0.151201	0.314657	0.186315	0.176243	0.441552	0	0.524629	0.376169	0.352793	0.0284189	0.0550729	0.24839	0.453785	0.179781	0.0176796	0.0836931
100128675	HPN antisense RNA 1	HPN-AS1	0.0827782	0.255882	0	0	0.167786	0	0.05292	0.0933348	0	0	0.158656	0.0542034	0.0161957	0	0.227083	0	0.276298	0.0495774	0.0853762	0.16632	0.0485525	0.286478	0.0565063
100128682	long intergenic non-protein coding RNA 1531	LINC01531	0.310585	0.216016	0.0549967	0.112821	0.251814	0.217837	0.208484	0	0.179346	0.173058	0.014882	0.198288	0	0.0284785	0.252243	0.100541	0.237571	0	0.531981	0.160114	0.286917	0.120923	0.413424
100128714	uncharacterized LOC100128714	LOC100128714	0	0	0	0.0949832	0	0	0	0	0	0	0	0	0	0	0	0	0	0	0	0	0	0	0
100128731	oligosaccharyltransferase 4 homolog (S. cerevisiae)	OST4	62.0375	16.5544	45.7251	45.2634	36.9715	48.6935	57.8637	32.1721	23.9843	64.0314	26.4231	57.288	59.1328	32.9637	49.6089	42.1104	53.9796	31.0582	39.8439	19.2606	46.2772	45.6924	33.7701
100128750	RBPMS antisense RNA 1	RBPMS-AS1	5.30454	1.1806	4.70903	2.20951	0	1.21701	2.82147	4.24653	1.96037	2.06361	1.19292	2.11185	1.82661	3.21666	1.65431	4.82333	0.0786913	0.864142	3.25135	1.88478	3.78336	2.59458	1.10079
100128770	uncharacterized LOC100128770	LOC100128770	10.316	4.87096	4.76207	6.30405	7.01821	8.97523	10.7669	8.84805	13.0543	4.83599	10.0189	7.72622	5.74673	3.15944	9.53735	3.62737	7.83094	4.28841	8.80403	7.81181	6.93552	7.24209	5.09429
100128782	long intergenic non-protein coding RNA 476	LINC00476	3.15777	2.3504	1.65296	1.11689	2.06616	1.29002	2.32157	2.4244	4.20137	1.18984	1.75199	2.1711	2.68266	1.51377	1.17581	1.23743	3.1204	1.92609	1.57946	1.4148	1.09179	2.29112	1.39545
100128787	long intergenic non-protein coding RNA 1349	LINC01349	0	0	0	0	0	0	0	0	0	0	0	0	0	0	0	0	0	0	0	0	0	0	0
100128788	SRRM2 antisense RNA 1	SRRM2-AS1	0.867778	0.513165	1.81722	1.7817	2.32485	0.931484	1.53406	1.53148	2.23677	1.19257	0.867768	1.39338	2.61318	1.1624	1.17666	1.04223	0	1.70833	0.800509	0.694231	0.823227	1.12294	0.339967
100128811	GPR158 antisense RNA 1	GPR158-AS1	0	0	0	0	0	0	0	0	0	0	0	0	0	0	0	0	0	0	0	0	0	0.03658	0
100128822	long intergenic non-protein coding RNA 1003	LINC01003	6.87218	7.43509	7.87776	9.82116	5.27853	8.25318	4.47431	8.64069	10.0948	7.65835	9.22007	4.15651	12.0479	9.28616	4.62168	4.68345	4.47694	6.10883	4.59645	7.45846	5.3461	7.57306	7.29591
100128881	VPS9D1 antisense RNA 1	VPS9D1-AS1	3.33741	3.51442	2.28596	3.62367	3.86555	2.00296	3.54507	4.27993	5.47797	2.61571	4.33003	3.91922	4.73584	3.09381	3.46308	2.50109	2.20345	3.45294	4.86333	3.37413	3.87201	2.0054	2.40337
100128885	uncharacterized LOC100128885	LOC100128885	0	0	0	0.0534539	0	0	0	0	0	0.0119263	0	0	0	0	0	0	0	0	0	0	0	0	0
100128890	family with sequence similarity 66, member B	FAM66B	2.37949	2.35928	2.00339	1.8918	1.12842	1.54506	1.37769	1.44271	2.24683	2.80179	1.23911	2.11666	0.579743	2.07479	0.972333	1.04642	1.54849	0.613071	1.46853	1.19642	1.20079	1.39838	0.588424
100128893	GATA6 antisense RNA 1 (head to head)	GATA6-AS1	0.179785	0	0.0764049	0.444092	0	0.215206	0.110339	0	0	0.116568	0.220533	0.084761	0.126631	0.0791282	0.124598	0.155198	0.0400058	0	0.413238	0.1597	0	0.298655	0.176725
100128927	zinc finger and BTB domain containing 42	ZBTB42	10.5207	10.8222	7.27645	9.05642	9.64809	10.6621	11.096	14.7133	9.59766	10.404	14.437	13.1157	8.26124	8.28809	8.40943	9.38718	12.0004	7.71373	7.45623	11.9706	8.07697	8.18763	10.863
100128946	long intergenic non-protein coding RNA 1310	LINC01310	0	0	0	0	0	0	0	0	0	0	0	0	0	0	0	0	0	0	0	0	0	0	0
100128977	MAPT antisense RNA 1	MAPT-AS1	0	0	0	0	0	0	0	0	0	0	0	0	0	0	0	0	0	0	0	0	0	0	0
100128993	uncharacterized LOC100128993	LOC100128993	0	0	0	0	0	0	0	0	0	0	0	0	0	0	0	0	0	0	0	0	0	0	0
100129027	uncharacterized LOC100129027	LOC100129027	0	0	0	0	0	0	0	0	0	0	0	0	0	0	0	0	0	0	0	0	0	0	0
100129034	uncharacterized LOC100129034	LOC100129034	10.3775	6.81238	8.40272	11.9305	6.68908	9.16161	10.3962	10.4414	7.20133	13.2637	7.46414	11.515	9.26224	9.8416	14.9866	11.8343	8.71588	6.56852	10.7961	8.85542	13.0239	6.85568	11.9121
100129046	uncharacterized LOC100129046	LOC100129046	0.69971	1.3232	1.10782	0.986789	0	1.97074	0.820972	1.42706	1.5528	1.40106	1.1991	1.74645	0	1.47942	1.06969	2.30949	1.64859	1.89321	0.654962	0.678997	2.4045	1.16804	1.65207
100129055	cyclin Y-like 1 pseudogene	LOC100129055	0	0	0	0	0	0	0	0	0	0	0	0	0	0	0	0	0	0	0	0	0.0326133	0	0
100129066	uncharacterized LOC100129066	UNQ6494	0	0	0	0.0851559	0	0	0	0	0	0	0	0.138152	0	0.107476	0	0.17707	0.195616	0	0	0	0	0	0
100129075	KTN1 antisense RNA 1	KTN1-AS1	0.467726	0.210302	0.120469	0.834071	0	0.604412	0.45668	0.107872	0.163689	0.20677	0	0	0	0.187144	0.478861	0	0.709627	0	0	0.0809366	0	0.588619	0.592121
100129083	uncharacterized LOC100129083	LOC100129083	0.176381	10.4683	0.812051	0.192214	0	0.461851	0	0.596626	0	0.428857	0.338061	1.38594	1.24234	2.00545	0.305598	2.81681	0	14.5781	5.37955	3.97289	1.67596	0	10.9807
100129094	butyrophilin-like 10	BTNL10	0	0	0	0	0	0	0	0	0	0	0	0	0	0	0	0	0	0	0	0	0	0	0
100129128	KH homology domain containing 1-like	KHDC1L	4.66465	0	0.646428	1.98914	2.38429	1.06211	2.10044	2.48684	2.42032	1.39717	0.155487	3.98404	0	1.85964	2.89896	0.525225	1.46671	0.510163	0.358588	0.193022	2.21258	7.51018	1.49519
100129138	THAP domain containing, apoptosis associated protein 3 pseudogene	LOC100129138	0.53177	0	0.150661	0.656771	0	0.596755	0.367157	0.44969	0.204712	0.430985	0	0.584984	0	0	0	0	0	0	0.51712	0	0	0	0.17424
100129148	uncharacterized LOC100129148	LOC100129148	22.9212	41.9936	39.2017	58.5881	9.85852	33.3552	29.5929	38.53	43.7962	20.9557	43.7174	41.8417	41.1815	18.044	31.3588	27.8701	33.1217	28.8286	33.3603	37.1562	36.004	31.9236	33.6591
100129175	uncharacterized LOC100129175	LOC100129175	0.774202	0.977222	0.616913	0.468721	0	0.555075	0.148484	0.327351	1.51503	0.183012	0.0494623	0.456255	0	1.18315	0.251509	2.03282	0.538362	0.301395	0.142589	0.409353	0.249754	0.937773	0
100129195	ZSCAN16 antisense RNA 1	ZSCAN16-AS1	2.02931	1.54551	1.74983	2.67086	2.19375	2.15629	2.03062	2.88501	4.73256	1.95457	3.85565	1.59456	2.62391	1.94165	1.50321	1.9549	2.84682	1.79667	2.36601	2.74311	2.29774	1.5471	3.46917
100129196	MATN1 antisense RNA 1	MATN1-AS1	0	0	0.13328	0.774669	0	0.610029	0.144355	0.424332	1.11072	0.381264	0.480871	0.369641	0	0.345076	0.326021	0.0541452	0.104679	0.383173	0	0	0.110368	0.412435	0.102759
100129203	uncharacterized LOC100129203	LOC100129203	0.360817	0.263628	0.116167	0.214476	0	0.26994	0.402624	0	0.303058	0.212678	0.326918	0.128871	0.885642	0.0962457	0.284159	0.169894	0.109485	0	0.260982	0	0.115436	0.136223	0.295563
100129213	SLC39A12 antisense RNA 1	SLC39A12-AS1	0	0	0	0	0	0	0	0	0	0	0	0	0	0	0.113317	0	0	0	0	0	0	0	0
100129216	beta-defensin 131-like	LOC100129216	0.905508	0	1.92411	0	0	0	1.62089	1.27623	0	0	0	0	0	0.442821	1.3074	2.86614	0	3.47089	0	0	0	0.417836	1.23624
100129223	uncharacterized LOC100129223	LOC100129223	0	0	0	0	0	0	0	0	0	0	0	0	0	0	0	0	0	0	0	0	0	0	0
100129239	chromosome X open reading frame 51A	CXorf51A	0	0	0	0	0	0	0	0	0	0	0	0	0	0	0	0	0	0	0	0	0	0	0
100129250	TOPORS antisense RNA 1	TOPORS-AS1	2.10032	1.56259	1.31115	1.50004	0.317486	1.89091	1.61128	1.23426	0.740024	2.91402	1.14626	1.25874	0	1.90626	1.57279	1.13702	1.74271	1.10015	2.73795	1.94248	1.22774	1.94655	1.34138
100129269	long intergenic non-protein coding RNA 1160	LINC01160	0.458626	0.82484	0.88594	0.817844	1.55498	0.405499	0.255883	0.528867	0.674117	0.337912	0.223751	0.720744	0	0.642262	0.288951	0.215949	1.20609	0.749127	0.663457	0.39681	0.352147	0.634884	0
100129271	chromosome 1 open reading frame 68	C1orf68	0	0	0	0	0	0	0	0	0	0	0	0	0	0	0	0	0	0	0	0	0	0	0
100129316	uncharacterized LOC100129316	LOC100129316	0	0.0302892	0	0.00889846	0	0	0	0.103577	0	0.0397074	0.103292	0	0	0	0.0424425	0	0	0.0528171	0	0	0.0172417	0	0.0702319
100129345	uncharacterized LOC100129345	LOC100129345	0	0	0	0	0	0	0	0	0	0	0	0	0	0	0	0	0	0	0	0	0	0	0
100129354	neurotrophin receptor associated death domain, pseudogene	NRADDP	0	0	0.449973	0.0461542	0	0.427753	0.29242	0.268614	0.782599	0.308929	0.243524	0.299511	0	0.233006	0.275174	0.877452	0.0706822	0.228291	1.40405	0.685242	0.447144	0	1.14487
100129361	chromosome X open reading frame 69-like	LOC100129361	4.33035	3.73655	4.27147	4.41989	2.66012	4.28315	3.77044	4.01017	3.917	4.9953	2.2506	3.79926	2.08952	2.87445	3.62479	3.24508	4.16768	2.79719	3.05318	2.35987	4.26331	4.04542	2.6332
100129385	chromosome 9 open reading frame 92	C9orf92	0	0	0	0	0	0	0	0	0	0	0	0	0	0	0	0	0	0	0	0	0	0	0
100129387	GABPB1 antisense RNA 1	GABPB1-AS1	4.49555	2.70237	4.05462	3.53729	1.70262	2.51373	3.63974	3.14392	4.73077	3.11401	2.24205	2.53016	6.20869	3.51449	2.84338	2.05452	4.39601	3.36512	3.25917	3.4051	2.9233	3.66074	2.12796
100129396	family with sequence similarity 106, member C pseudogene	FAM106CP	0.146199	0	0	0	0	0.300786	0.0280395	0.185449	0	0.0592451	0.0280212	0.172317	0	0	0.126652	0.094654	0	0	0	0	0.180078	0	0.449095
100129405	misato family member 2, pseudogene	MSTO2P	13.7252	11.7531	13.8224	15.2031	15.6353	14.0934	10.651	13.531	14.0603	12.7347	12.5321	10.615	17.3971	10.0998	14.7348	11.8731	11.1045	9.96786	15.5714	11.9251	13.7861	10.2477	13.0008
100129407	long intergenic non-protein coding RNA 684	LINC00684	0	0	0	0	0	0	0	0.388957	0.236086	0	0	0	0	0	0	0	0	0	0	0.259409	0	0	0
100129424	ribosomal protein L19 pseudogene 12	RPL19P12	6.34973	3.08442	7.18799	8.97914	2.06847	6.36223	6.04557	7.52707	6.85309	7.39778	7.99755	6.32583	10.5155	4.61623	9.67545	3.7195	6.30779	4.68581	7.66837	7.51811	7.82115	5.96467	5.48002
100129427	DDC antisense RNA 1	DDC-AS1	0	0	0	0	0	0	0	0	0	0	0	0	0	0	0	0	0	0	0	0	0	0	0
100129434	uncharacterized LOC100129434	LOC100129434	0	0.0971809	0	0.244715	0	0	0	0	0	0	0	0	0.764474	0	0.194534	0	0	0	0	0.156728	0.0316108	0.031086	0
100129460	DPY19L1 pseudogene 1	DPY19L1P1	3.1114	1.31723	3.5213	3.53811	5.81305	2.93499	2.5945	3.60353	3.69748	4.93377	2.35945	1.59445	4.56564	4.09335	2.81259	3.47415	1.95664	1.33684	1.82378	1.65228	2.66602	2.66857	1.44057
100129461	uncharacterized LOC100129461	LOC100129461	0.422967	0.225175	0.416094	0.170716	0.342931	0.360387	0.34251	0.0894202	0.343746	0.257102	0.279234	0.156944	0	0.180988	0.203564	0.152135	0.37909	0.211103	0.519336	0.0596375	0.132313	0.552992	0
100129464	chromosome X open reading frame 28	CXorf28	0	0	0	0	0	0	0	0	0	0	0	0	0	0	0	0	0.318384	0	0	0	0	0	0
100129480	MKRN2 opposite strand	MKRN2OS	5.2192	4.95004	4.20086	4.35194	5.77035	5.59078	4.59545	3.96221	5.38831	3.60513	6.04748	5.17293	3.41156	3.6545	4.41862	4.55664	5.67492	3.62318	5.66264	6.13386	6.59561	6.36295	3.88664
100129482	zinc finger protein 37B, pseudogene	ZNF37BP	0.97433	0.698196	1.08223	0.841924	0.592471	1.4413	1.34204	0.998714	0.795628	1.13066	1.15442	0.806193	1.02247	0.855493	1.41316	0.821969	0.854094	0.562325	1.35076	0.796171	0.935151	0.986041	0.501849
100129515	long intergenic non-protein coding RNA 633	LINC00633	0.40755	0	0	0	0	0	0	0	0	0	0	0.0800596	0	0.373696	0	0	0	0.585815	0.0900731	0	0	0	0
100129518	uncharacterized LOC100129518	LOC100129518	1.08587	0.810218	0.159129	1.03372	0	1.34463	1.03411	0.728278	2.16218	0.242777	0.516719	0.29422	0	0.439468	0.7785	0.452524	0.583241	0.914973	0.893754	0.166304	0.579802	0.414673	0.368065
100129520	testis expressed sequence 13-like	LOC100129520	0	0	0	0	0	0	0	0	0	0	0	0	0	0	0	0	0	0.0929701	0	0	0	0	0
100129534	small nuclear ribonucleoprotein polypeptide N pseudogene	LOC100129534	0.37179	0.51275	3.44366	1.66221	0.973875	0.599091	0.702085	0.991578	1.3652	0.718545	0.548145	0.561806	0	0.482513	0.520284	1.62941	1.17732	0.369978	0.606792	0.362919	0.624012	1.20751	0
100129543	zinc finger protein 730	ZNF730	0	0	0	0.098665	0	0	0	0	0	0.110068	0	0	0	0	0	0	0	0	0	0	0	0	0
100129550	uncharacterized LOC100129550	LOC100129550	2.71146	1.97927	2.85379	1.94617	3.76992	2.8921	4.22708	2.82704	2.9428	3.67143	3.68166	3.11457	5.62461	3.71436	4.5658	1.60744	2.78658	3.81921	3.40786	1.07093	2.55226	2.58526	1.87321
100129583	family with sequence similarity 47, member E	FAM47E	5.89505	7.3071	11.7202	6.89065	7.02736	3.86447	2.59704	5.18256	10.4706	9.53189	3.17706	2.22433	2.19256	11.0248	1.23879	16.0979	3.92881	8.11701	5.15989	1.72204	4.7038	8.5646	1.3148
100129597	long intergenic non-protein coding RNA 462	LINC00462	0	0	0	0	0	0	0	0	0	0.152804	0	0	0	0	0	0	0	0	0	0	0.176934	0	0
100129603	uncharacterized LOC100129603	LOC100129603	0	0	0	0	0	0	0	0	0	0	0	0	0	0	0	0	0	0	0	0	0	0	0
100129617	uncharacterized LOC100129617	LOC100129617	0.53548	0.310362	0.308165	0	0.434153	0.125191	0	0	0.30921	0.135622	0.153949	0	1.02149	0.12275	0.347914	0.0866718	0	0.312691	0	0	0.141336	0.370637	0
100129620	uncharacterized LOC100129620	LOC100129620	0	0	0	0	0	0	0	0	0	0	0	0	0	0	0	0	0	0	0	0	0	0	0
100129636	uncharacterized LOC100129636	LOC100129636	0	0	0	0	0	0	0	0	0	0	0	0	0	0	0	0	0	0	0	0	0	0	0
100129654	transcription factor 24	TCF24	0	0	0.724879	0.228774	0.765926	0	0.140918	0	0.565708	0	0.181062	0	0	0.153993	0	0.0453052	0.175176	0.433772	0	0.199798	0	0.399588	0
100129662	FGF13 antisense RNA 1	FGF13-AS1	0	0	0	0	0	0	0	0	0	0	0	0	0	0	0.334305	0	0	0	0	0	0	0	0
100129669	IZUMO family member 3	IZUMO3	0	0	0	0	0	0	0	0	0	0	0	0	0	0	0	0	0	0	0	0	0	0	0
100129697	uncharacterized LOC100129697	LOC100129697	0	0	0	0	0	0	0	0	0	0	0	0	0	0	0.213938	0	0	1.03535	0	0	0.289699	0	0.337157
100129716	ARRDC3 antisense RNA 1	ARRDC3-AS1	5.49891	3.63791	4.44089	3.41629	5.70839	4.28695	5.40131	4.62841	6.60784	3.81112	3.78239	3.89684	0.754117	3.1101	5.69863	5.07963	3.65943	6.99925	4.79314	3.24445	4.32253	4.09069	2.84158
100129722	C9orf173 antisense RNA 1	C9orf173-AS1	0.0755921	0.397236	0.240938	0.247132	0	0.141383	0.376942	0	0.465603	0.367592	0.318743	0.148494	0	0	0.229198	0	0.546675	0.0814923	0.10024	0.3837	0	0.156965	0.216724
100129726	long intergenic non-protein coding RNA 1126	LINC01126	0.664406	0.773194	0.332187	0.198757	0.91893	0	0.179896	0.264401	0.0601817	0.0950263	0	0	0	0	0.575574	0	0	0	0	0.247976	0.687704	0.432823	0.320145
100129792	coiled-coil domain containing 152	CCDC152	8.67404	5.16905	9.45704	7.93407	6.89831	10.8983	9.52239	6.63436	3.6724	10.8362	8.00544	7.97341	6.96133	8.99709	14.1352	6.67703	10.5728	6.4326	6.47974	3.49379	9.38461	7.83937	4.94808
100129794	SLC25A21 antisense RNA 1	SLC25A21-AS1	2.03637	1.3264	2.08627	0.290604	1.76897	0.843355	0.948489	1.16853	1.76384	1.53253	1.05938	1.20008	0	3.49435	1.00806	0.784768	1.01146	0.209078	1.41447	0.415304	1.20294	1.15779	0.625533
100129827	MRVI1 antisense RNA 1	MRVI1-AS1	0.349408	0	0.371228	0.550004	0	0.261405	0.357402	0	0.538037	0.18879	0.133938	0.183035	0	0.213589	0	0.452436	0.583128	0.292974	0.154446	0	0.204941	0.523999	0
100129842	zinc finger protein 737	ZNF737	0.942414	1.03264	0.884588	0.612308	0.577723	1.33559	0.934586	0.602572	1.3509	0.78864	1.0867	0.788679	0.494692	0.927359	0.730124	0.773848	1.32985	0.644276	1.07698	0.675735	0.630957	0.885643	0.803358
100129845	PCOLCE antisense RNA 1	PCOLCE-AS1	0.759941	0.281894	0.448555	0.368069	0.533989	0.492734	0.0777328	0.364164	0.975166	0	0.194205	0	0.713684	0.371634	0.0658336	0.502944	0.310021	0.12744	0	0.19287	0.213952	0.3156	0.269752
100129858	SCOC antisense RNA 1	SCOC-AS1	0.286871	0.433532	0.632149	0.301043	0.956194	0.0953861	0.220076	0.134773	0.294493	0.335835	0.122184	0.726331	1.4593	0.631299	0.276129	0.137578	0.0709275	0.503984	0.901714	0	0.157043	0.308872	0
100129917	uncharacterized LOC100129917	LOC100129917	0.443961	0.137236	0.687875	0.443494	0	0.560491	0.319302	0.281575	0.576817	0.31484	0.404184	0.239833	0	0.203541	1.20188	0.550916	0.15436	0.0997112	0.417011	0.0352111	0.21483	0.518554	0.250023
100129924	uncharacterized LOC100129924	LOC100129924	0	0	0.416923	0	0.159081	0.244651	0.150523	0	0.956754	0	0.350991	0	0	0.431784	0	0	0.873209	0	0.867286	0.414975	0.598435	0.0905383	0
100129931	uncharacterized LOC100129931	LOC100129931	18.3603	19.0231	17.2512	17.4992	28.0266	17.8747	17.8016	13.6677	15.575	21.7755	16.4832	14.4621	19.1488	19.5112	18.224	13.0487	16.0694	17.7733	16.998	14.1159	14.5119	14.364	18.3344
100129935	lectin, galactoside-binding, soluble, 14 pseudogene	LOC100129935	0.245788	0	0	0.0255096	0	0	0	0	0.297375	0	0.215354	0	0	0	0	0.151553	0.0781326	0.126177	0.31041	0	0.0741413	0	0.460198
100129940	uncharacterized LOC100129940	LOC100129940	0.188291	0	0.0666833	0.106396	0.27988	0.211301	0.136424	0.159228	0.0483235	0.101737	0.232572	0.123294	0	0.0460401	0.425915	0.0722406	0.290963	0.15788	0	0.245575	0.0294507	0.246174	0.0428441
100129961	CCNT2 antisense RNA 1	CCNT2-AS1	0.686381	0.650663	0	0.498662	2.4486	0.239636	0.877606	0.54174	0.704618	0.704638	0.456057	0.467422	1.71894	0.637756	0.872096	0.355508	0.40729	0.723513	0.606792	0.232268	0.483106	0.506757	0.712181
100129973	uncharacterized LOC100129973	LOC100129973	15.1845	17.4939	13.2118	22.8009	13.3743	17.8471	14.0501	13.6992	18.5297	11.0383	15.9217	15.3214	13.7041	11.7591	16.3055	13.8382	20.6591	7.38691	12.0403	12.6402	10.7471	11.7982	12.1959
10013	histone deacetylase 6	HDAC6	11.3243	8.32951	14.2089	12.2838	16.0993	11.523	11.4309	11.0884	12.6677	10.589	10.4374	8.35592	11.7655	9.08922	11.9434	8.01544	10.9067	6.18863	9.95568	7.94146	7.37439	8.58726	8.621
100130015	urate (hydroxyiso-) hydrolase, pseudogene	URAHP	5.34461	4.60347	8.23273	7.36999	7.10994	2.98917	4.69728	2.30371	9.28863	4.45783	3.75935	5.21893	5.63452	4.49147	2.33749	8.55551	4.58972	4.54976	4.47258	3.5228	4.32787	6.78807	2.10401
100130017	ferritin, light polypeptide pseudogene 10	FTLP10	0.0856643	0	0.242704	0.15559	1.21545	0.256354	0	0.108663	0.164888	0	0.328376	0.201936	2.16209	0.219935	0.0742108	0.184873	0.333586	0.0307836	0.227193	0.407649	0.361766	0.148233	0
100130075	SUZ RNA binding domain containing 1 pseudogene	LOC100130075	0.668432	0	0	0	0	0	0.139853	0	0	0	0	0	0.570677	0	0	0	0	0	0	0	0	0.0841202	0.0497769
100130086	heat shock transcription factor family, X linked 2	HSFX2	1.11412	1.19525	0.348144	0.928447	0	0.88254	1.78482	1.69033	1.31191	0.265576	1.00488	0.926928	0	1.41818	0.198709	1.13147	1.27603	0.541662	1.07183	0.415821	0.530464	1.13404	0.214736
100130093	uncharacterized LOC100130093	LOC100130093	4.16526	6.00302	7.29899	7.27049	5.43842	4.33028	4.00464	7.15904	5.43515	6.4886	5.1425	4.88811	2.50833	4.10694	3.09288	4.62296	5.80789	5.07354	5.52341	7.87697	5.06384	4.41813	4.51975
100130148	MAPT intronic transcript 1 (non-protein coding)	MAPT-IT1	0	0	0	0	0	0	0	0	0	0	0	0	0	0	0	0	0	0	0	0	0	0	0
100130155	MIR124-2 host gene (non-protein coding)	MIR124-2HG	0	0	0	0	0	0	0	0	0	0	0	0	0	0	0	0	0	0	0	0	0	0	0
100130197	EFCAB14 antisense RNA 1	EFCAB14-AS1	20.6217	6.1359	11.2476	12.0976	6.52686	9.65269	15.3971	14.9208	6.19804	20.1989	6.59444	15.2506	19.0298	16.8257	15.5717	20.943	11.5332	9.66921	13.746	10.4954	17.852	18.9295	10.5689
100130231	long intergenic non-protein coding RNA 861	LINC00861	0.135255	0.104524	0.167651	0.0163773	0	0.0674592	0.172936	0.209692	0.251663	0.01827	0.432058	0.017713	0.383711	0.0826795	0.0781139	0.145947	0	0.12151	0.209249	0.128727	0.182463	0.0936176	0
100130238	uncharacterized LOC100130238	LOC100130238	0	0	0	0.0120475	0	0.0248122	0	0.0701154	0	0	0.114419	0	0	0	0	0	0.1107	0	0.0293196	0	0	0.0229557	0
100130264	uncharacterized LOC100130264	LOC100130264	0	0	0	0	0	0	0	0	0	0	0	0	0	0	0	0	0	0	0	0	0	0	0
100130274	coiled-coil domain containing 166	CCDC166	0	0	0	0	0	0	0	0	0	0	0	0	0	0	0.0421933	0	0	0	0	0	0	0.235983	0
100130275	TFAP2A antisense RNA 1	TFAP2A-AS1	1.03536	0.73154	0.593661	1.11039	0.0399735	0.663936	0.94558	0.708779	0.645314	0.998967	0.566977	1.70458	2.72024	0.650987	1.62302	0.255363	0.6034	0.212605	1.17682	1.03231	0.728734	0.989638	1.33275
100130298	hCG1816373-like	LOC100130298	0	0	0	0	0	0	0	0	0	0	0	0	0	0.183861	0	0.21637	0	0	0	0	0	0	0
100130301	uncharacterized LOC100130301	LOC100130301	0	0.211796	0.24265	0.414814	0	0.34173	0	1.15881	0	0.832957	0	0	0	0.251299	0.791406	0.591462	0.381156	0.164143	0	0.652093	0	0.553281	0
100130302	suppressor of Ty 20 homolog (S. cerevisiae)-like 1	SUPT20HL1	0	0	0	0	0	0	0	0	0	0	0	0	0	0.0531086	0	0	0	0	0	0	0	0	0
100130311	chromosome 17 open reading frame 107	C17orf107	1.35591	5.77763	3.32443	3.50083	3.33184	3.9952	3.1206	5.2921	2.56973	2.72196	4.92572	2.42589	4.21194	3.71836	2.65646	2.35897	3.71345	24.2575	3.74359	3.20301	3.36225	2.10803	4.11811
100130331	POTE ankyrin domain family, member F pseudogene	LOC100130331	5.16386	5.50734	7.43169	9.41633	1.75142	6.89539	5.39774	5.68902	7.31799	4.10179	5.83584	6.87039	7.12456	6.54964	6.93294	6.8197	9.93414	6.19532	7.36596	6.82696	9.29635	9.12775	6.62301
100130342	secretoglobin, family 2B, member 3, pseudogene	SCGB2B3P	0	0	0	0	0	0	0	0	0	0	0	0	0	0	0	0	0	0	0	0	0	0	0
100130348	transmembrane protein 262	TMEM262	1.10847	0.479705	0	0.402655	1.8873	0	0.510222	0	0.426719	0.269514	0.339926	0.348397	0	0.487866	0.288079	0	0	0.477995	0	0	0	0.23017	0
100130357	uncharacterized LOC100130357	LOC100130357	0.808868	1.13809	0.750723	0.283693	0	0.605143	0.748916	0.353802	0.300647	0.113028	0.363521	0.43833	3.53622	0.675181	0.410767	0.361164	0.310327	3.74861	0.246578	0.44243	0.412264	0.270279	0.228477
100130361	chromosome X open reading frame 49	CXorf49	0	0	0.0246015	0	0	0	0	0	0	0	0	0.191044	0	0.178348	0.0601785	0	0.270509	0.698959	0	0	0	0.0721225	0
100130370	uncharacterized LOC100130370	LOC100130370	0	0	0.178112	0	0	0.12542	0.321522	0	0.0645364	0	0	0	0	0.614868	0	0	0	0.240971	0	0	0	0.812248	0.480635
100130386	long intergenic non-protein coding RNA 552	LINC00552	0	0	0	0	0	0	0	0	0	0	0	0	0	0	0	0	0	0	0	0	0	0	0
100130417	uncharacterized LOC100130417	LOC100130417	0	0	0.369991	0	0	0	0	0	0.154686	0	0.616115	0	0	0	0	0	0	0	0.390748	0	0	0	0.164575
100130418	cat eye syndrome chromosome region, candidate 7 (non-protein coding)	CECR7	0.0471688	0.597809	0.584668	0.599699	0.344189	0.0882217	0.108558	0.179497	0.254216	0.344061	0	0.148254	0	0.0865011	0.898969	0.0814363	0.419841	0.118651	0.396143	0	0.199197	0.0816207	0.367063
100130449	uncharacterized LOC100130449	PP14571	2.64559	3.23178	3.61228	3.21885	8.70912	10.8502	3.71684	5.8222	3.55846	5.03753	7.16001	5.33478	6.28622	9.30582	3.72774	3.27435	10.5327	9.57569	7.41096	6.10769	5.02539	13.2374	7.2847
100130451	uncharacterized LOC100130451	LOC100130451	1.00571	2.16467	1.00256	0.811842	0	1.67202	0.285756	0.409489	1.29054	0.332078	1.08516	0.468297	1.04944	1.3935	0.290415	1.12541	0.704529	1.15114	1.77819	0.709016	0.314607	0.283601	0.488194
100130452	uncharacterized LOC100130452	LOC100130452	0	0	0	0	0	0	0	0	0	0	0	0	0	0	0	0	0	0	0	0	0	0	0
100130460	uncharacterized LOC100130460	CAND1.11	0.252369	0	0	0	0	0.0472016	0.145205	0.42683	0	0	0	0	0	0	0.0546567	0	0.280787	0	0	0	0	0.218349	0
100130476	uncharacterized LOC100130476	LOC100130476	0.163674	1.35593	1.76214	1.3318	1.32702	0.342861	0.401804	1.16265	1.58781	0.557143	0.250963	0.874541	0.691699	1.1526	0.680593	1.94981	0.764836	1.88212	1.67846	0.290778	1.38241	0.339864	0.375405
100130480	long intergenic non-protein coding RNA 1387	LINC01387	0	0	0	0	0	0	0	0	0	0	0	0	0	0	0	0	0	0	0	0	0	0	0
100130519	transmembrane protein 221	TMEM221	0.133246	0	0	0	0	0.17445	0	0.253527	0.38471	0	0.178769	0.1047	0	0.219919	0.0577152	0.0862676	0.370624	0	0.47118	0	0	0.230568	0
100130522	PARD6G antisense RNA 1	PARD6G-AS1	0.842992	0.499895	0.792059	0.799923	0	0.334643	0.118783	0.261872	1.17887	0.501959	0.0395686	0.0946275	0	0.542654	0.178845	0.653451	0.210552	0.531674	0.0608361	0.174652	0.278504	0.690654	0.0704628
100130539	uncharacterized LOC100130539	LOC100130539	0	0	0	0	0	0	0	0	0	0	0	0	0	0	0	0	0	0	0	0	0	0	0
100130557	NFYC antisense RNA 1	NFYC-AS1	2.02046	0.599578	1.63144	0.939444	1.08117	0.997642	1.76702	0.837212	0.668911	1.16264	0.836461	1.00019	0.830145	0.666945	1.17272	0.872075	1.93325	0.769619	1.01812	1.28196	0.810592	0.475483	0.976484
100130581	long intergenic non-protein coding RNA 910	LINC00910	0.835132	0.70883	0.802066	0.853537	1.27387	1.239	0.73841	0.873806	1.56933	0.39005	0.737928	0.422648	0.465262	0.91372	0.662162	0.733142	1.10241	0.996962	0.925996	0.484978	0.617692	0.950343	0.626123
100130587	uncharacterized LOC100130587	LOC100130587	0	0	0	0	0	0	0	0	0	0	0	0	0	0	0	0	0	0	0	0	0	0	0
100130613	proline rich 32	PRR32	0	0	0.40824	0.761337	0	0.2352	0	0	0	0.382196	0	0	0	0.461226	0	0	0.874454	0.376578	0.324249	0	0	0.036267	0
100130673	phosphoribosyl pyrophosphate synthetase 2 pseudogene	LOC100130673	0.120772	0	0	0.204731	0.91391	0.180708	0	0	0.309952	0.0978825	0.185182	0	0	0.118122	0	0	0	0.0578662	0.0711786	0.280972	0	0.139322	0
100130691	uncharacterized LOC100130691	LOC100130691	0.222289	0.160332	0.139953	0.421682	0.610768	0.498908	0.511594	0.469946	0.446883	0.270239	1.08879	0.349334	0.550891	0.851532	1.17681	0.660954	0.37098	0.257391	0.502202	0.297752	0.0521524	0.564151	0.2529
100130700	uncharacterized LOC100130700	LOC100130700	0	0	0	0	0	0	0	0	0	0	0	0	0	0	0	0	0	0	0	0	0	0	0
100130705	uncharacterized LOC100130705	LOC100130705	0.321202	0.459865	0.395144	0.970269	0.123358	0.20236	0.259382	0.800573	0.390477	0.438442	1.30902	0.278956	0.198454	0.409228	0.629738	0.204308	0.865211	0.267298	0.313847	0.418325	0.130886	0.39784	0.304656
100130717	CECR5 antisense RNA 1	CECR5-AS1	0.325937	0	0.0577152	0	1.25524	0.670574	0	0.275627	0	0.264163	0.249882	0.704301	3.34794	0.956358	0	0	0	0	0	0	0.229409	0	0
100130733	leucine rich repeat containing 70	LRRC70	1.02911	0.865986	0.242974	0.394598	0	0.320799	0.723703	0.338437	0.506219	0.393866	0.810894	0.314471	1.07386	0.943627	0.22288	0.271448	0.667914	0.534175	0.404348	0.453447	0.503012	0.514446	1.00691
100130742	leucine rich repeat containing 69	LRRC69	0.826113	0	0.550716	0.317742	1.45778	0.0727112	0.26096	0.0821882	0.561218	0.393848	0.59609	0.114552	0	0	0.673563	0.125848	0.0540668	0	0	0.184998	0.0342033	1.07633	0
100130744	uncharacterized LOC100130744	LOC100130744	2.52316	1.63637	1.92732	1.7073	3.20896	2.2578	2.50498	2.21737	2.32356	1.80437	1.64993	1.69105	4.50103	2.08674	3.343	1.75102	2.477	2.0623	3.06159	1.60092	1.20135	1.90052	1.43868
100130771	EF-hand calcium binding domain 10	EFCAB10	33.5761	32.0473	51.7361	29.7122	42.5737	20.4607	7.23037	23.6257	41.2711	31.1	7.09662	2.24816	14.1263	45.3086	6.56095	66.9037	19.287	37.3157	15.3249	8.43605	13.8003	33.0835	1.7233
100130776	AGAP2 antisense RNA 1	AGAP2-AS1	0.797864	0	1.3682	0.762704	0	1.69648	1.86848	1.77556	0.420309	0.544544	0.837048	0.527943	2.16902	0.431251	1.09135	0.688751	0.560656	3.01804	3.9351	0.746034	2.24629	1.1045	2.68307
100130827	SH3 domain binding kinase family, member 3	SBK3	0	0	0	0	0	0.227416	0	0	0	0	0	0	0	0	0.0438891	0	0.281838	0	0	0	0.106976	0	0
100130849	phosphorylase kinase, gamma 1 (muscle) pseudogene	LOC100130849	0	0	0	0	0	0	0	0	0	0	0	0	0	0	0	0	0	0	0	0	0	0	0
100130855	USP3 antisense RNA 1	USP3-AS1	20.5716	20.7275	20.2829	15.6778	28.6055	24.0772	16.4691	21.5955	22.1914	12.2852	22.3834	19.1568	16.1288	14.1317	17.142	13.1495	20.6865	21.5736	20.6617	12.7682	16.818	17.4691	19.9095
100130872	uncharacterized LOC100130872	LOC100130872	0	0.151615	0.0822798	0.0468862	0.0104649	0.0289691	0.227744	0.17464	0.387568	0	0.227595	0.212983	1.19701	0.189361	0.0670892	0.155989	0.201049	0.269018	0.262444	0	0.172609	0.0804048	0.0740107
100130880	uncharacterized LOC100130880	LOC100130880	0	0	0	0	0	0	0	0	0	0.18061	0	0.612865	0	0	0	0	0	0	0	0	0.392122	0	0
100130887	ATE1 antisense RNA 1 (head to head)	ATE1-AS1	1.08166	1.63	4.88413	3.38891	0	0.30346	0.518627	0.686025	1.1451	0	0.777433	0	2.69827	0.743855	0.761344	1.80911	1.27867	0.777391	0.597646	0.686302	0.38066	1.31019	0.276887
100130889	psoriasis susceptibility 1 candidate 3 (non-protein coding)	PSORS1C3	0	0	0	0	0	0	0.0118818	0	0	0	0.0831184	0	0	0	0.107338	0	0.0861604	0	0.0547686	0	0	0.053601	0
100130890	thiosulfate sulfurtransferase (rhodanese)-like domain containing 3	TSTD3	1.83593	2.66218	2.05698	1.98861	2.16513	2.1477	1.99744	3.04865	3.64949	3.43586	2.38001	1.62621	2.31197	3.20769	2.89176	1.58486	2.71117	1.00761	4.04286	1.96971	1.83259	2.10252	1.61328
100130894	VAC14 antisense RNA 1	VAC14-AS1	0.721723	0.374803	0.736122	0.125841	0	0.0647936	0.332206	0.0976516	1.06689	0.163782	0.641844	0.544419	0	0.296473	0.350127	0.348892	0.546033	0.373467	0.204171	0.62278	0.467342	0.599455	0.780381
100130899	uncharacterized LOC100130899	LOC100130899	11.5833	6.35615	8.33313	7.52432	9.84566	10.1045	16.0533	9.03991	7.49603	9.81745	15.1838	14.5747	11.5003	7.06406	14.0222	7.12361	8.7265	5.22349	7.80393	9.80892	8.64308	5.98428	8.5582
100130933	small integral membrane protein 6	SMIM6	2.40703	1.3441	2.41986	3.32823	0.629535	2.49787	3.27618	2.95476	1.85324	5.97836	0.892921	1.34225	0	3.47438	1.61435	8.17736	2.59168	1.56253	4.11856	2.75888	3.27905	1.12861	0.636038
100130934	zinc finger protein 663, pseudogene	ZNF663P	0.67028	0.276261	0	0.0811607	0	0.125365	0.771317	0.18894	0	0.0905406	0	0.219451	0	0.163894	0.0483885	0.0964358	0	0.321155	0	0	0	0.69591	0
100130935	CSAG family, member 4 (pseudogene)	CSAG4	0	0	0	0	0	0	0	0	0	0	0	0	0	0	0	0	0	0	0	0	0	0	0
100130950	uncharacterized LOC100130950	LOC100130950	1.97189	0.736056	1.23857	1.00011	2.53388	1.64225	0.34251	1.19558	2.03383	0.784004	0.541953	0.818572	0	0.873341	0.9347	1.63799	0.331159	1.89852	2.2695	1.25115	0.890354	1.59663	1.12764
100130954	long intergenic non-protein coding RNA 1502	LINC01502	1.73035	0.93416	1.43275	1.48729	2.88488	1.02104	1.51442	1.52509	2.79583	0.572812	0.990269	1.4554	0.772459	0.715093	1.11897	0.778414	2.38615	0.963358	2.04679	0.989648	1.08067	1.61939	0.359344
100130958	synaptonemal complex central element protein 1-like	SYCE1L	3.15224	2.13011	1.92119	1.70428	0	1.59048	3.0369	0.991882	1.80614	2.67363	2.6415	1.26726	4.47497	0.591522	2.85779	0.696108	2.52844	0.948359	1.55538	0.88375	1.85751	1.87741	0.540451
100130964	ADAM metallopeptidase domain 3A-like	LOC100130964	0	0	0	0	0	0	0	0	0	0	0	0	0	0	0	0	0	0	0	0	0	0	0
100130967	chromosome 6 open reading frame 99	C6orf99	0.421028	1.04118	2.32607	0.856466	1.26303	0.251989	0.161498	0.284833	1.16698	0.511848	0.0645569	0.264663	1.92758	0.679456	0.328263	1.41746	1.17109	0.151297	0.632753	0.373994	0.53341	0.291418	0.310396
100130987	uncharacterized LOC100130987	LOC100130987	4.84074	6.82713	9.26818	4.01139	2.14634	2.99908	4.29387	1.72697	5.29935	2.26815	4.05911	3.56595	0	5.4928	1.90019	2.41583	2.44045	4.94678	1.73852	0.815841	2.71506	4.55466	0.867406
100130988	chromosome 7 open reading frame 72	C7orf72	0	0	0	0	0	0	0	0	0	0	0	0	0	0	0	0	0	0	0	0	0	0	0
100130992	uncharacterized LOC100130992	LOC100130992	0.0397042	0.141143	1.25145	0.447105	0.410437	0.497545	0.395973	0.772242	0.557891	0.233299	0.0152198	0.148191	0.431136	0.524247	0.627721	0.359881	1.13751	0.285355	0.58793	0.365283	0.565899	1.33286	0.17888
100131017	zinc finger protein 316	ZNF316	5.41754	6.09465	4.10144	3.9746	2.69304	3.28895	4.67392	3.87535	5.39509	3.00875	4.26234	6.42723	2.26239	2.77529	3.2083	2.95932	4.41692	3.19786	4.19264	4.17556	3.02548	5.23741	4.59782
100131047	uncharacterized LOC100131047	LOC100131047	0	0	0	0	0	0	0	0	0	0	0	0	0	0	0	0	0	0	0	0	0	0	0
100131060	long intergenic non-protein coding RNA 1135	LINC01135	0	0	0.770444	0	0	0.428303	0	0.290476	0.264467	0.046399	0.307235	0	0	0.209975	0.59514	0.197681	0	0	0	0	0	0.237754	0.140687
100131067	CKMT2 antisense RNA 1	CKMT2-AS1	1.10658	0.971293	2.08043	1.25058	0.653507	1.89082	1.5092	1.27081	2.34559	1.17366	1.26732	1.72829	0.657534	1.01215	1.4557	1.61567	1.85438	0.942582	0.471018	1.06618	1.30772	1.74935	0.190244
100131089	SRP14 antisense RNA1 (head to head)	SRP14-AS1	1.65512	1.16182	1.68521	1.1273	2.48816	1.26405	1.12425	1.42881	1.89821	0.936205	1.42752	0.677361	3.42043	1.39116	1.38902	1.50319	2.20595	1.16476	0.914499	0.656348	0.958655	1.55134	1.58175
100131094	DPP9 antisense RNA 1	DPP9-AS1	0.397763	0.517708	0.133453	1.20154	0.644992	0.65781	0.513932	0.619623	0.886509	0.458113	0.754345	0.559296	0	0.27642	1.19697	0.632517	1.21119	0.78239	0.999398	0.504754	0.648336	1.0433	0.754546
100131096	TNRC6C antisense RNA 1	TNRC6C-AS1	3.40815	3.72784	5.74216	5.74327	4.54545	4.22446	4.82694	7.00911	5.76044	1.99402	3.69515	2.96323	3.05392	3.23969	4.59468	4.26512	4.35285	2.84078	5.02754	2.71265	3.70467	4.41087	2.57703
100131117	ZBTB20 antisense RNA 1	ZBTB20-AS1	0	0.254344	0	0	0	0	0	0.0316274	0.259159	0.0606237	0	0.382041	1.14152	0.0823044	0.226798	0.0322855	0.124835	0.510714	0.264508	0	0	0.0258869	0
100131137	binder of sperm protein homolog 1	BSPH1	0	0	0	0	0	0	0	0	0	0	0	0	0	0	0	0	0	0	0	0	0	0	0
100131138	long intergenic non-protein coding RNA 1405	LINC01405	0	0	0	0	0	0	0	0.151442	0	0	0	0	0	0	0	0	0	0	0	0	0	0	0
100131176	WDR86 antisense RNA 1	WDR86-AS1	9.95051	10.0565	27.8119	13.8955	16.9565	5.21549	1.41702	7.80998	17.5702	7.48512	2.46675	1.96639	2.44812	14.3361	0.722644	27.2608	7.22596	16.0159	6.84773	1.17197	5.40998	15.0531	0.439273
100131187	thiosulfate sulfurtransferase (rhodanese)-like domain containing 1	TSTD1	13.6072	9.57015	18.4802	16.1437	17.5101	20.2667	18.1484	19.4245	12.5911	21.5507	10.9106	17.7547	5.42226	18.04	11.3013	17.404	20.9035	18.7068	18.9822	10.2178	13.3556	21.5585	10.7884
100131193	CCDC183 antisense RNA 1	CCDC183-AS1	0.808353	1.76579	1.18328	1.6248	1.39817	1.49174	0.51678	1.34438	1.80488	1.13559	1.2188	1.03745	0.600993	1.04757	1.30718	0.907148	0.689522	0.5616	0.881365	1.36771	0.47413	1.00712	0.684234
100131205	ribosomal protein L21 pseudogene 28	RPL21P28	326.489	118.958	231.09	229.966	341.598	268.478	367.015	151.204	156.337	496.955	213.733	277.397	295.979	264.837	344.478	193.258	333.342	164.27	257.886	118.892	204.837	230.891	165.676
100131208	SNAP25 antisense RNA 1	SNAP25-AS1	0	0	0.0769471	0	0	0	0	0	0	0	0.149917	0	0	0	0	0.112536	0	0	0	0	0	0	0
100131211	transmembrane protein 194B	TMEM194B	1.71466	2.46984	3.29291	2.3887	2.04948	3.01524	2.19689	3.03454	2.0551	2.59313	2.57491	1.13897	0.954555	1.98393	1.71511	2.411	1.63239	1.20692	1.75025	2.34411	1.9036	2.48375	1.21632
100131213	ZNF503 antisense RNA 2	ZNF503-AS2	0.579535	0.670348	0.476692	0.842075	1.19742	0.531475	0.760115	0.632364	0.762858	0.469697	1.20392	0.822618	2.08486	0.383975	0.971711	0.274347	0.644792	0.214975	0.264431	0.759143	0.302638	0.349372	0.65849
100131234	MIR181A1 host gene (non-protein coding)	MIR181A1HG	0	0	0	0	0	0	0.163316	0	0.655621	0.258805	0	0	0	0.702721	0	0	0	0	0	0	0.374594	0	0
100131244	ankyrin repeat domain 63	ANKRD63	0	0	0	0	0	0	0	0	0	0	0	0	0	0	0	0	0	0	0	0	0	0	0
100131257	zinc finger protein 655 pseudogene	LOC100131257	3.14465	2.01222	3.04853	2.20017	4.14931	2.26109	3.43094	2.43421	3.89787	1.7677	2.33348	2.16329	2.21565	2.31797	3.81336	2.73045	2.43007	2.28206	3.14509	1.92732	2.61382	2.78638	1.66634
100131289	uncharacterized LOC100131289	LOC100131289	0	0	0	0	0	0.348539	0.238268	0	0.538037	0	0	0	0	0.227828	0	0	0	0	0	0	0	0	0
100131303	uncharacterized LOC100131303	LOC100131303	0	0	0	0	0	0	0	0	0	0	0	0	0	0	0	0	0	0	0	0	0.0381864	0	0
100131315	uncharacterized LOC100131315	LOC100131315	0	0	0	0	0	0	0	0	0	0.267211	0	0	0	0	0	0	0	0	0	0	0	0	0
100131320	RAB6C antisense RNA 1	RAB6C-AS1	0.836306	0.113101	1.11067	0.227844	0	0.821193	0.481185	0.132604	0.402434	0.741347	1.10199	0.308034	0	0.766836	0.498087	0.609133	0.261696	0.732537	0.901061	0.298478	1.34281	0.48841	0.813508
100131347	RAD52 motif containing 1 pseudogene	LOC100131347	0.41838	0.965654	0.553165	0.141846	0	0.354739	0.877301	1.79259	0.365072	0.384297	0.641508	0	0.58937	0.961622	1.20814	0.577862	0.155163	0.160368	1.20823	0.353944	1.06011	0.424725	0
100131366	long intergenic non-protein coding RNA 605	LINC00605	0	0	0	0	0	0	0	0	0	0	0	0	0	0	0	0	0	0	0	0	0	0	0
100131378	chromosome 11 open reading frame 91	C11orf91	0.783169	0.660249	1.51287	1.55176	4.44481	1.49142	1.47473	0.481661	2.90528	0.288517	0.655006	0.0559442	0	1.41011	1.1102	1.35213	0.554499	1.53509	0.125883	1.2197	1.45324	1.03487	0.991458
100131390	Sp9 transcription factor	SP9	0	0	0	0	0	0	0	0	0	0	0	0	0	0	0.382785	0	0	0.158784	0	0.392501	0	0.183503	0
100131434	long intergenic non-protein coding RNA 893	LINC00893	3.58999	1.44011	2.0187	1.67241	4.37712	2.43978	2.79614	1.73809	4.49419	0.73295	1.57574	1.59348	1.06163	1.74892	2.82512	0.804331	0.945201	0.906003	1.81701	0.521638	1.02229	1.9158	0.673452
100131439	CD300 molecule-like family member d	CD300LD	0	0	0	0	0	0	0	0	0	0	0	0	0	0	0	0	0	0	0	0	0	0	0.817763
100131454	diazepam binding inhibitor-like 5, pseudogene	DBIL5P	0.107009	0	0.212224	0.21768	0	0.272195	0.476139	0.325771	0.346035	0.0346911	0.213302	0.302702	0.452229	0.455277	0.203944	0.25865	0.119059	0.0615262	0.0946008	0.108634	0.105445	0.251829	0.0525938
100131496	uncharacterized LOC100131496	LOC100131496	0.741929	0	1.1925	0.248778	0.370177	0.192138	0.240806	0.144787	1.12049	0.323784	0.15314	0.269068	1.70842	0.209323	0.444968	0.960699	0.349238	0.656279	0.227042	0.561276	0.723051	0.592538	0.163625
100131539	zinc finger protein 705E	ZNF705E	0.130787	0	0.0794024	0	0.454451	0.167737	0	0.110599	0	0.227141	0.186213	0	0	0	0.0485573	0.0967721	0.0415753	0.268562	0	0	0	0.103457	0
100131551	long intergenic non-protein coding RNA 887	LINC00887	0.70415	0.738743	0.967271	0.170524	0.0346004	0.558727	0.36013	0.180443	0.460001	0.363169	0.42533	0.38563	0.601171	0.657397	0.628489	0.681532	0.973364	0.567417	0.792273	0.433238	0.510631	1.3883	0.436972
100131561	FKSG29	FKSG29	0.740193	0	0	0	0	0	0	0.715362	0	0	0	0	0	0	0.732832	0.365124	0	0	0	0	0.372129	0	0
100131564	uncharacterized LOC100131564	LOC100131564	2.93319	1.55716	2.77763	2.65215	3.33458	2.31369	3.43648	2.03558	4.44304	1.52455	1.39325	1.84133	6.43749	2.98188	3.77009	1.88528	2.14609	1.93624	2.88902	2.69048	1.57082	2.47159	1.5017
100131608	proline rich 23 domain containing 1	PRR23D1	0	0	0	0	0	0	0	0	0	0	0	0	0	0	0	0	0	0	0	0	0	0	0
100131626	uncharacterized LOC100131626	LOC100131626	3.21455	3.6974	2.06506	2.71558	0	3.46756	1.43376	1.45401	1.20871	0.969416	2.52177	4.05315	0	2.41286	2.46095	0.968003	1.74667	3.16996	1.91657	2.51393	1.15758	1.44882	1.89835
100131635	hCG1645011-like	LOC100131635	0	0	0	0	0	0	0	0	0	0	0	0	0	0	0	0	0	0	0	0	0	0.921589	0
100131655	uncharacterized LOC100131655	LOC100131655	0.248228	0	0.738443	1.55092	0	0.66855	0.457033	0.335861	0.955587	0.684018	1.82694	0.624155	0	0.40059	0.645118	0.385706	0.497122	0.107041	0.351111	0.409496	0.838627	0.687252	0.162668
100131691	MZF1 antisense RNA 1	MZF1-AS1	1.60358	2.02853	2.35899	2.33002	2.36025	1.99334	1.21127	1.94021	3.28603	1.4996	1.6455	1.10495	1.24532	1.46585	1.96622	1.8528	2.4429	2.6596	1.89745	1.7688	1.30231	2.91996	1.31357
100131726	FAM83A antisense RNA 1	FAM83A-AS1	0	0	1.21905	0.968041	1.6655	1.66143	1.66109	1.54933	0.341965	0.899933	1.66	0.741622	0	1.22177	0.865729	0.431338	0.555935	0.678329	1.32519	1.54996	1.05507	1.61397	1.00052
100131733	USP30 antisense RNA 1	USP30-AS1	4.33866	8.04694	2.1884	6.92501	0	4.22952	6.65688	4.89196	7.845	3.19669	4.73741	5.68194	1.5434	4.62924	2.61961	4.14255	3.87639	3.63791	5.40466	5.83935	3.33136	8.91812	6.40798
100131755	armadillo repeat containing, X-linked 4	ARMCX4	0.407988	0.233926	0.344909	0.143423	0.488176	0.337231	0.530067	0.22259	0.230524	0.247997	0.174051	0.418825	0.312858	0.207564	0.327787	0.230062	0.453929	0.241199	0.331593	0.152396	0.189896	0.202685	0.21292
100131801	PET100 homolog (S. cerevisiae)	PET100	61.4437	37.7087	53.2861	49.7565	27.7031	52.0226	71.5104	51.7062	40.4995	67.8958	35.1574	61.1157	46.4443	45.6214	40.6354	32.342	53.356	40.6054	61.2082	27.6701	40.5043	62.7558	36.4596
100131814	long intergenic non-protein coding RNA 271	LINC00271	1.53261	1.94362	2.86696	2.34111	3.34546	1.3818	0.87428	1.26281	2.87435	1.36954	0.391663	0.0926361	1.47623	0.69184	0.646827	1.49263	1.74891	2.65488	0.590596	0.0997361	0.885104	1.87682	0.48286
100131816	ubiquitin-conjugating enzyme E2D N-terminal like (pseudogene)	UBE2DNL	0	0	0	0	0	0	0	0	0	0	0	0	0	0	0	0	0	0	0	0	0	0	0
100131825	CADM3 antisense RNA 1	CADM3-AS1	0	0	0	0	0	0	0	0	0	0	0	0	0	0	0	0	0	0	0	0	0	0	0
100131827	zinc finger protein 717	ZNF717	2.82338	1.3067	2.24558	2.29185	4.00277	1.55765	2.33539	2.29421	3.25462	2.53116	2.90221	1.79712	4.64757	1.93223	2.28192	1.57946	2.87806	1.85913	2.21711	2.14168	1.79849	2.35817	1.24037
100131897	family with sequence similarity 196, member B	FAM196B	0	0	0	0.0526584	0	0	0	0.0766171	0.111611	0.0293721	0.0277842	0	0	0	0	0	0	0.299533	0	0.126469	0	0.075253	0
100131902	keratin associated protein 25-1	KRTAP25-1	0	0	0	0	0	0	0	0	0	0	0	0	0	0	0	0	0	0	0	0	0	0	0
100131980	zinc finger protein 705G	ZNF705G	0	0	0.295377	0	0	0	0	0	0	0	0	0	0	0	0	0	0	0	0	0	0	0.144323	0
100131997	family with sequence similarity 27, member E3	FAM27E3	0.426616	0.580248	1.11804	0.743857	1.34897	0.351084	0.523652	1.15445	0.722619	0.553217	0.556016	0	0.901458	0.907533	0.0739153	0.441928	0.189862	0.919831	0.0377148	0	0.330299	0.590572	0
100131998	RNA polymerase I transcription factor homolog (S. cerevisiae) pseudogene 3	RRN3P3	7.5591	4.8328	5.68303	6.16651	3.97426	5.48152	6.03653	4.90878	5.50214	5.1437	6.62596	7.74387	1.60514	5.63957	5.5427	4.23145	7.2047	4.46857	7.73172	5.94202	4.53962	7.03565	4.81837
100132057	phosphodiesterase 4D interacting protein pseudogene	LOC100132057	1.03905	1.73977	1.41058	1.35249	1.12324	0.226727	1.49459	1.33631	1.19999	0.842119	0.796594	0.136074	1.57551	1.01625	1.72524	1.21462	1.73407	0.217807	1.03338	0.988898	0.548496	0.98888	0.354639
100132062	uncharacterized LOC100132062	LOC100132062	15.9256	26.5632	9.51907	8.08038	17.8205	15.2275	15.7332	13.7536	18.5368	4.525	15.988	13.271	15.1808	10.1389	18.4482	9.26462	11.638	35.7225	42.1004	8.09774	10.2617	7.94272	30.4475
100132074	forkhead box O6	FOXO6	0.242202	1.04816	0.590898	0.293269	1.09095	0.342266	0.43355	0.204817	0.372955	0.458028	0.247581	0.549794	0	0.532997	0.233132	0.23231	0.95813	0.696284	0.214117	0.700073	0.227296	0.745075	0.462931
100132077	uncharacterized LOC100132077	LOC100132077	4.69842	3.86072	4.17039	3.24061	3.39949	3.47056	4.6082	4.67732	7.1662	2.31368	3.80726	3.36472	3.21158	3.33744	3.52925	2.72103	3.24236	2.1372	3.57526	3.47166	3.2651	3.56079	2.04615
100132078	uncharacterized LOC100132078	LOC100132078	0	0.215098	0.0528071	0.0361098	0	0.130147	0.266912	0.0210157	0.172205	0	0	0	0	0	0.0645866	0.0858119	0	0	0	0	0	0.0860061	0
100132101	hect domain and RLD 2 pseudogene 7	HERC2P7	2.62412	0.901292	4.05292	2.75376	2.83676	4.36267	1.87332	1.10954	4.93872	2.18586	1.98386	2.60607	0.727338	1.25654	2.21013	0.975319	2.47356	0.759625	0.773281	1.04061	1.0774	1.69018	0.388113
100132103	family with sequence similarity 66, member E	FAM66E	1.79333	1.38588	1.23846	1.0423	0	0.905619	1.10062	0.530785	1.27718	2.18017	1.3405	0.493198	0	0.723521	0.737942	0.270915	1.0974	1.28887	1.30794	0.796498	0.915116	1.30333	0.257076
100132111	uncharacterized LOC100132111	LOC100132111	1.09827	1.77582	2.87226	2.63922	11.6443	2.59137	2.2684	1.8575	4.16289	0.958588	0.841997	0.331916	4.56204	1.73521	5.26945	3.7923	3.28983	2.79301	4.70523	2.19773	2.79474	1.98815	0.692036
100132116	ACTA2 antisense RNA 1	ACTA2-AS1	0.0944068	0.700388	0.601814	0.434387	1.45431	0.376689	0.506975	0.15967	0.339203	0.153028	0.434266	1.01381	0	0.646349	0.299876	0.325984	0.665236	0.294019	0.361659	0.459235	0.221493	0.740571	0.128889
100132146	uncharacterized LOC100132146	LOC100132146	0	0	0	0.0511588	0	0	0.216085	0	0	0	0	0	0	0	0	0	0	0	0	0.51381	0	0	0
100132159	CALML3 antisense RNA 1	CALML3-AS1	0.936025	0.192895	0.552488	0.340015	1.05403	0.246393	0.279253	0.175899	0.53383	0.29502	1.15615	0.190684	1.2209	0.750192	0.765828	0.269339	0.867853	0.398651	0.306477	0.087985	0.0976024	0.539898	0.283979
100132163	PHKA2 antisense RNA 1	PHKA2-AS1	1.28979	1.3801	0.843283	2.66697	3.94159	4.23088	3.38704	0.629254	1.83331	1.12575	0.950795	1.48123	1.39763	0.691395	1.84791	1.02776	2.09734	0.0356529	3.026	1.92	1.95529	0.721058	0.5689
100132174	uncharacterized LOC100132174	LOC100132174	0	0	0	0	0	0	0	0	0	0	0	0	0	0	0	0	0	0	0	0	0.0396764	0	0
100132215	uncharacterized LOC100132215	LOC100132215	10.5219	7.81964	12.6949	5.27672	10.2102	12.913	9.27955	10.9529	9.75955	7.83382	7.13508	8.9838	8.26691	10.291	6.98583	7.05655	9.86308	5.10094	9.69242	8.39321	7.50295	10.1118	6.24366
100132247	nuclear pore complex interacting protein family, member B5	NPIPB5	190.7	96.6385	111.767	97.2104	130.259	104.428	153.871	109.561	243.645	40.4177	120.356	116.577	115.008	81.6162	130.758	81.8375	109.845	88.2228	157.506	161.746	89.6718	122.257	112.242
100132273	NDUFA6 antisense RNA 1 (head to head)	NDUFA6-AS1	4.88581	4.57882	3.35075	6.93014	6.38207	7.22347	6.48497	5.50889	8.38922	5.65687	8.14551	5.6977	1.09248	4.66484	6.58399	2.57745	6.03996	2.89834	3.01663	3.34603	3.73907	3.59647	2.6999
100132285	killer cell immunoglobulin-like receptor, two domains, short cytoplasmic tail, 2	KIR2DS2	0	0	0	0	0	0	0	0	0	0	0	0	0	0	0	0	0	0	0	0	0	0	0
100132287	uncharacterized LOC100132287	LOC100132287	15.9256	26.5632	9.51907	8.08038	17.8205	15.2275	15.7332	13.7536	18.5368	4.525	15.988	13.271	15.1808	10.1389	18.4482	9.26462	11.638	35.7225	42.1004	8.09774	10.2617	7.94272	30.4475
100132288	tektin 4 pseudogene 2	TEKT4P2	3.27954	2.93003	6.24633	7.7435	2.17257	3.91969	4.01935	1.33594	3.0023	10.1133	2.48363	3.20547	1.73715	1.81894	6.49633	3.91858	2.02465	0.962928	3.09372	2.19503	3.36391	2.60215	2.32606
100132304	long intergenic non-protein coding RNA 684	LOC100132304	0	0	0	0	0	0	0	0.388957	0.236086	0	0	0	0	0	0	0	0	0	0	0.259409	0	0	0
100132341	clustered mitochondria (cluA/CLU1) homolog pseudogene 3	CLUHP3	2.57019	0.514742	1.3333	1.49907	1.2327	1.46245	2.55494	2.2347	2.20183	1.49629	1.49866	2.50312	1.48734	1.99157	1.37984	1.21872	1.16801	0	3.13623	2.36576	0.662457	2.45549	1.71988
100132352	FSHD region gene 1 pseudogene	LOC100132352	12.7482	14.8974	14.3411	14.7461	13.4164	15.6339	10.662	10.865	17.7828	9.2381	16.1742	15.3203	6.86643	10.1949	10.3508	7.76811	8.56584	6.43149	9.72313	10.0236	11.6822	6.85141	12.1627
100132354	long intergenic non-protein coding RNA 1512	LINC01512	0	0	0	0	0	0	0	0	0	0	0.129595	0	0	0	0	0	0	0	0	0	0	0	0
100132356	uncharacterized LOC100132356	LOC100132356	1.6568	2.7166	1.70924	0.915843	0.29202	1.75148	1.27103	0.944198	3.21677	0.963306	1.4911	2.349	3.67847	0.977555	1.7473	0.963845	1.16212	1.32018	1.33732	1.59969	1.36894	1.64536	1.06213
100132386	keratin associated protein 4-9	KRTAP4-9	0	0	0	0	0	0	0	0	0	0	0	0	0	0	0	0	0	0	0	0	0	0	0
100132396	zinc finger protein 705B	ZNF705B	0	0	0	0	0	0	0	0	0	0	0	0	0	0	0	0	0	0	0	0	0	0.110604	0
100132399	G antigen 12D	GAGE12D	0	0	0	0	0	0	0.252931	0	0	0	0	0	0	0	0.0952055	0	0	0	0	0	0	0	0
100132403	family with sequence similarity 157, member B	FAM157B	7.79743	16.1103	3.24248	4.67811	7.79028	6.43571	6.21342	4.46681	8.75342	1.87549	5.43801	5.17825	2.95274	5.94118	8.10588	4.1255	5.37317	16.7398	33.4435	5.8092	3.75321	3.65607	23.2414
100132406	neuroblastoma breakpoint family, member 10	NBPF10	130.389	160.115	168.862	157.735	188.556	193.83	139.29	194.391	147.627	138.232	282.601	137.772	92.4059	85.1141	158.539	130.096	147.356	176.629	175.728	135.203	138.526	135.961	209.812
100132417	Fc fragment of IgG, high affinity Ic, receptor (CD64), pseudogene	FCGR1C	0.818687	3.57276	2.45594	3.2888	1.09327	1.00881	0.14778	1.62899	0.964034	2.18572	1.25531	0.681136	1.0176	1.41305	0.667508	6.36054	0.428646	3.94569	5.10887	1.83335	2.13544	2.76664	4.45769
100132463	claudin 24	CLDN24	9.30911	9.59204	11.1268	15.0057	34.5931	13.929	6.17448	4.59213	7.61529	24.2847	37.2457	14.6295	19.0103	5.40602	3.36019	3.8506	15.9676	8.64188	7.45814	13.4128	4.77762	6.84609	10.1674
100132464	family with sequence similarity 99, member B (non-protein coding)	FAM99B	0	0	0	0	0	0	0	0	0	0	0	0	0	0	0	0	0	0	0	0	0	0	0
100132476	keratin associated protein 4-7	KRTAP4-7	0	0	0	0	0	0	0	0	0	0	0	0	0	0	0	0	0	0	0	0	0	0	0
100132526	FYVE, RhoGEF and PH domain containing 5 pseudogene 1	FGD5P1	0.475948	0.0353097	0.471959	0.331949	0.50937	0.370317	0.175261	0.466881	0.894126	0.52461	0.233529	0.658209	0	0.125687	0.39582	0.279384	0.508359	0.177874	0.589063	0.229508	0.549389	0.645685	0.389872
100132529	uncharacterized LOC100132529	LOC100132529	3.33361	1.76653	7.47711	2.53722	1.60881	2.96904	2.25296	4.02722	3.17774	1.67254	1.33872	1.99576	7.64038	6.11339	0.275038	4.79619	2.82589	5.76151	4.98193	0	2.17875	3.51602	0.715189
100132541	glucoside xylosyltransferase 1 pseudogene 3	GXYLT1P3	0	0	0	0	0.545936	0	0	0	0	0.0568472	0.172077	0	0	0	0	0	0	0.120985	0.0992121	0	0.0987365	0	0.229823
100132565	golgin A8 family, member F	GOLGA8F	0.905006	0.356851	0.348268	0.445233	0.387099	0.527793	0.360809	0.162705	0.515733	0.594871	0.447985	0.167981	1.22134	0.601136	1.20379	0.461362	0.721488	0.297047	0.629973	0.302934	0.531656	0.256482	0.251003
100132594	phosphoglycerate mutase 1 pseudogene 5	PGAM1P5	1.50002	0.333853	0.977469	0.305139	0.754032	0.493778	0.736485	0.329808	1.47828	0.364718	0.0690003	0.542186	1.83133	0.550168	1.40343	0.854625	0.734329	0.0215614	0.875218	0.799471	0.907975	0.913664	0.245749
100132596	Xg pseudogene, Y-linked 2	XGY2	0	0	0	0	0	0	0	0	0	0	0	0	0	0.324796	0	0	0.88674	0	0	0	0	0	0.362699
100132618	ZRANB2 antisense RNA 1	ZRANB2-AS1	4.41138	0.569169	2.49966	2.31311	5.78481	2.95593	2.8251	1.20024	3.95759	3.14005	4.08783	2.47162	6.07919	2.1104	4.35327	2.25174	1.96324	0.551386	3.49291	3.55348	2.53794	1.80547	3.70784
100132677	BSN antisense RNA 2 (head to head)	BSN-AS2	0.172892	0.259585	0.139953	0.143551	0.600755	0	0	0.125319	0.266228	0.140124	0.189355	0.194074	0	0.0905886	0.106983	0.0426422	0.4122	0.15976	0.0218349	0	0.139073	0.0170955	0
100132707	PAXIP1 opposite strand	PAXIP1OS	3.44715	1.75872	2.70237	3.06362	7.62481	3.60551	4.05663	2.60375	3.34978	3.41768	5.33689	3.39238	3.69306	4.19804	2.95727	2.1379	3.76084	2.52558	3.75752	4.14079	3.01516	2.80294	2.52217
100132708	cytochrome P450, family 4, subfamily F, polypeptide 30, pseudogene	CYP4F30P	0	0	0.0809912	0	0	0	0.153513	0	0	0.0695057	0	0	0	0	0.0247644	0	0	0	0	0	0	0.0197864	0
100132724	DDB1 and CUL4 associated factor 13 pseudogene 3	DCAF13P3	0.342956	0	0.0373716	0.229994	0.919736	0.414472	0.303579	0.245401	0.0812465	0.277956	0.121352	0.393859	0	0.367685	0.34281	0.113867	0	0	0.186577	0.0334773	0.167115	0.25564	0.0432203
100132735	uncharacterized LOC100132735	LOC100132735	0	0	0	0.43315	0	0	0	0	0	0	0	0	0	0	0	0	0	0	0	0.283716	0	0	0.0813971
100132741	uncharacterized LOC100132741	LOC100132741	0	0.709768	0	0	0	0	0	0.204389	0	0	0	0	0	0	0	0	0	0	0	0	0	0.125469	0
100132774	KDM4A antisense RNA 1	KDM4A-AS1	7.4182	9.50361	9.10746	8.53319	7.58493	7.89308	7.9357	6.13377	12.47	5.94544	8.30966	9.58539	6.82151	4.44396	5.49812	8.25367	8.29936	9.59666	11.4765	7.71388	6.55558	9.01402	5.03008
100132781	cyclin Y-like 1 pseudogene	LOC100132781	0.0601413	0	0	0	0	0	0.23069	0	0.162065	0	0	0	0	0.0441164	0	0	0.468393	0	0	0	0	0	0
100132815	importin 5 pseudogene 1	IPO5P1	11.9014	5.67711	10.3223	7.40886	14.8903	9.384	6.43596	5.76236	7.73484	13.2866	13.3287	7.35301	11.8892	11.8372	10.3304	6.94994	7.52951	4.89735	4.11572	8.02515	5.75697	8.6011	3.8805
100132831	A20-binding inhibitor of NF-kappaB activation 2 pseudogene	LOC100132831	0	0	0	0	0	0	0	0	0	0	0	0.102056	0	0	0	0.0280297	0	0.0700093	0	0	0	0	0
100132832	postmeiotic segregation increased 2 pseudogene 9	PMS2P9	12.8748	5.2496	10.3884	8.25201	12.6737	10.8902	11.4632	9.97826	14.3064	7.03835	6.8058	10.5714	15.0815	6.6332	12.4192	9.78131	8.95663	5.92437	12.0399	8.6412	9.93502	9.77006	7.22661
100132891	uncharacterized LOC100132891	LOC100132891	0.0629194	0	0.133697	0.155419	0	0.103559	0.0772307	0.159623	0.0387547	0.09179	0.173656	0	0	0	0	0.217259	0	0	0.244744	0.0479061	0.0531426	0.0696803	0.0412323
100132911	diphthamide biosynthesis 3 pseudogene 1	DPH3P1	2.05605	2.5178	1.98841	1.06285	3.30192	1.3903	1.48632	2.27367	1.97876	1.63432	1.48535	1.64664	0	0.81211	1.54138	1.16049	1.80366	2.72804	2.65655	1.63068	0.751399	2.54518	1.84615
100132916	family with sequence similarity 159, member B	FAM159B	0	0	0	0	0	0	0	0	0	0	0	0	0	0	0	0	0	0	0	0.253105	0	0.184073	0
100132923	family with sequence similarity 66, member D	FAM66D	0.900435	0.779353	2.55111	1.39557	2.9202	0.718558	2.02628	2.84275	1.89494	1.50821	0.598282	0.0943372	0.704688	0.836646	0.260015	0.777294	1.60292	1.38058	1.11443	0.34279	0.971775	1.86973	0
100132929	protein FAM25	FAM25BP	0	0	0.521917	0	0	0	0	0	0	0	0	0	0	0	0	0	0	0	0	1.05194	0	0.255012	0
100132948	family with sequence similarity 27, member C	FAM27C	0.823072	1.13078	1.74894	2.39187	5.26445	0.273675	0.210476	0.696028	0.774529	0.148239	0	0.21558	0	1.40877	0.237675	2.68415	0.712251	2.95772	2.0212	0	0.77242	1.01279	0
100132963	small integral membrane protein 9	SMIM9	0	0	0	0	0	0	0	0	0	0	0	0	0	0	0	0	0	0	0	0	0	0	0
100132967	family with sequence similarity 223, member A (non-protein coding)	FAM223A	0	0	0.160343	1.05257	1.24808	0	0	0.229722	1.11548	0.733889	0	0	0	0.332116	0.549108	0	0	0.455554	0.640407	0	0.254935	0.125351	0.964269
100132979	golgin A8 family, member D, pseudogene	GOLGA8DP	1.42093	0.379677	0.955268	0.708625	0.654132	0.621613	0.628181	0.274943	0.78806	0.683167	1.02474	0.170316	1.03193	0.750821	1.67951	0.582119	0.723476	0.432723	0.755828	0.641793	0.576337	0.45008	0.434016
100132987	long intergenic non-protein coding RNA 856	LINC00856	0	0	0	0	0	0	0	0.038627	0	0	0	0	0	0	0	0	0	0	0	0.115928	0	0	0
100132994	chromosome X open reading frame 49B	CXorf49B	0	0	0.0246015	0	0	0	0	0	0	0	0	0.191044	0	0.178348	0.0601785	0	0.270509	0.698959	0	0	0	0.0721225	0
100133036	family with sequence similarity 95, member B1	FAM95B1	1.24999	0	0.94439	0.423793	0	0.46758	0.703222	0.352349	1.25112	0.50654	0.223606	0.261919	0	0.305641	0.397049	0.755331	0.649012	0.509076	0.773531	0.449426	0.381246	0.461434	0.375439
100133050	glucuronidase, beta pseudogene	LOC100133050	0.917133	0.793806	2.85826	3.59805	4.01537	1.09782	4.64367	2.86961	3.81308	3.12191	3.23439	3.0988	0	2.35466	3.4164	1.34591	2.95917	1.38421	2.51344	0.872869	2.06566	1.2696	1.42741
100133053	chromosome X open reading frame 51B	CXorf51B	0	0	0	0	0	0	0	0	0	0	0	0	0	0	0	0	0	0	0	0	0	0	0
100133077	uncharacterized LOC100133077	LOC100133077	0	0	0	0	0	0	0	0	0	0	0	0	0	0	0	0	0	0	0	0	0	0	0
100133091	uncharacterized LOC100133091	LOC100133091	3.08769	2.708	1.94966	3.26921	4.73515	3.42025	3.96628	4.85786	4.66245	2.90987	2.88102	4.70193	2.33216	2.56345	3.6909	2.06623	3.14244	3.09647	4.71871	2.03505	2.72921	4.37375	2.84299
100133093	family with sequence similarity 25, member G	FAM25G	0	0	0.545357	0	0	0	0	0	0	0	0	0	0	0	0	0	0	0	0	1.09919	0	0.266465	0
100133121	family with sequence similarity 27, member B	FAM27B	1.37179	1.13078	2.00805	2.79052	5.26445	0.273675	0.210476	1.93341	1.54906	0.370598	0	0.21558	0	1.40877	0.237675	2.99994	0.712251	2.82627	2.74883	0	0.77242	1.01279	0
100133123	long intergenic non-protein coding RNA 1203	LINC01203	0	0	0	0	0	0	0	0	0	0	0	0	0	0	0	0	0	0	0	0	0	0	0
100133161	long intergenic non-protein coding RNA 1001	LINC01001	14.2544	25.7313	8.80348	7.34937	14.6864	14.3858	13.2016	12.5726	15.781	4.14455	14.9449	10.9926	14.0508	8.92307	16.2837	8.35971	10.4645	34.5194	38.8023	6.20633	8.76773	6.58717	27.5647
100133172	family with sequence similarity 66, member A	FAM66A	0.497737	0.923156	1.23391	0.843757	3.83375	0.558563	0.190922	1.05227	1.59676	1.68084	0.445193	0.065184	0	0.243409	0.790513	0.214834	0.461486	1.84825	1.90676	0.473714	1.05099	1.03354	0.475674
100133205	long intergenic non-protein coding RNA 240	LINC00240	0.789655	1.22048	1.53811	0.812729	0	0.393846	0.959168	0	1.7226	0.479995	0	0.310241	0	0.193083	0.342038	0.85208	0	0.614821	2.0361	0	0.138949	0	0.161711
100133234	SET binding factor 1 pseudogene 1	SBF1P1	0.041986	0.110318	0.044608	0.14489	0	0.0549697	0.0402624	0.177527	0.129305	0.00850712	0.0885194	0.115469	0	0	0.0181862	0	0.0350353	0	0.0371175	0.0133199	0	0.0726524	0.0257946
100133251	proline rich 23 domain containing 2	PRR23D2	0	0	0	0	0	0	0	0	0	0	0	0	0	0	0	0	0	0	0	0	0	0	0
100133267	defensin, beta 130-like	LOC100133267	0	0	0	0	0	0	0	0	0	0	0	0	0	0	0	0.46249	0	0	0	0	0	0	0
100133286	uncharacterized LOC100133286	LOC100133286	33.8041	38.217	34.9828	39.5163	10.63	25.6052	25.1253	44.0818	54.6885	26.3731	34.676	39.2225	23.1176	25.6466	13.1826	14.1815	23.7849	22.3651	32.9566	44.3334	19.7162	33.6025	24.0244
100133308	Ras suppressor protein 1 pseudogene 2	RSU1P2	0	0	0.271643	0	0.424014	0.156503	0.080241	0	0.0805305	0	0	0.0821869	0	0	0.181221	0.210679	0	0	0.0924666	0.0221215	0.0245395	0	0
100133311	HOXA cluster antisense RNA 3	HOXA-AS3	0	0	0	0	0	0	0	0	0	0	0	0	0	0	0	0.0532618	0	0	0	0	0	0	0
100133315	transient receptor potential cation channel, subfamily C, member 2-like	LOC100133315	2.94345	1.02161	1.5362	1.38811	1.25604	0.386333	1.82232	1.35373	0.27831	1.29742	2.96923	1.42017	2.06108	1.66671	1.56573	0.802393	2.52798	2.30103	3.69777	0.917412	0.908653	1.25099	0.761406
100133331	uncharacterized LOC100133331	LOC100133331	15.748	26.8608	9.82219	8.19093	17.1109	15.1473	15.7633	13.9662	18.4614	4.44684	16.3182	13.3555	15.2428	10.1502	18.526	9.31691	11.4167	35.872	41.5176	8.16223	10.2723	7.83837	30.6354
100133461	uncharacterized LOC100133461	LOC100133461	0	0	0	0	0	0	0	0	0	0	0	0	0	0	0	0	0	0	0	0	0	0	0
100133545	MRPL23 antisense RNA 1	MRPL23-AS1	0	0	0	0.122658	0	0	0	0.142772	0.285973	0	0	0	0	0.198153	0	0.0291485	0	0	0	0	0	0.116858	0
100133612	long intergenic non-protein coding RNA 1134	LINC01134	0	0.244346	0	0.598207	0	0.123203	0.17687	0	0.684674	0.186856	0.328258	0.232919	1.00526	0.1208	0.342389	0.31275	0.54967	0	0.786156	0	0.602728	0.205172	0
100133669	uncharacterized LOC100133669	LOC100133669	2.83906	1.30225	3.82721	0.998034	4.67793	0	1.54569	2.1685	1.90382	1.41028	1.40425	3.09438	0	1.27642	0.793379	0.395291	2.75117	1.18477	0	0.639192	0.45122	1.58474	0.525139
100133920	uncharacterized LOC100133920	LOC100133920	0.411919	0.274252	0.740626	0.115101	0.642256	0	0.41324	0	0.0975839	0.282487	0	0.248978	0	0.116216	0.741139	0.382939	0.458302	0.136637	0	0	0.892083	0.175454	0
100133941	CD24 molecule	CD24	28.5599	43.0833	62.8263	33.6674	43.796	31.737	19.6924	36.1135	49.9882	22.8663	19.827	19.6636	36.316	75.7311	49.4078	92.0607	31.0909	42.0684	18.1899	25.0544	56.5239	47.5656	23.8045
100133957	UXT antisense RNA 1	UXT-AS1	11.9479	25.3255	18.1343	17.1125	10.3328	25.1985	22.6966	17.898	16.9086	20.5658	26.2585	20.3859	10.4192	21.0344	20.1094	11.2962	21.7756	16.6833	17.4029	15.667	18.5809	18.1149	15.3797
100133985	uncharacterized LOC100133985	LOC100133985	0	0.962106	0	0.494638	0	1.01873	0.373082	0.658003	0.823742	0.394146	0.820244	0.229278	0	0.428082	0	0.41981	0.432862	0.908744	0.17197	0	0.0684583	0.0673216	0
100133991	MAP3K14 antisense RNA 1	MAP3K14-AS1	1.95049	1.27543	3.00217	1.71681	1.79429	2.10466	2.96389	2.37897	2.91683	1.94562	1.98422	1.62104	1.93744	1.45829	1.78719	0.259038	3.54731	1.45574	1.62484	1.47556	1.26724	1.92122	0.614515
100134015	UBOX5 antisense RNA 1	UBOX5-AS1	0.394204	0.132933	0.583811	0.0260357	0	0.509404	0.0274924	0	0.193142	0.522804	0.686862	0.450547	0	0.105151	0.0310453	0.123743	0.637952	0	0	0	0.327905	0.421679	0.117422
100134229	JHDM1D antisense RNA 1 (head to head)	JHDM1D-AS1	11.7777	24.8836	26.5762	23.7661	9.50524	12.0044	8.14426	18.2291	20.4861	13.5301	15.1803	11.5893	14.7773	17.3186	7.09061	14.8774	15.929	13.7842	13.3732	10.8836	18.3285	16.3414	10.0902
100134259	long intergenic non-protein coding RNA 1119	LINC01119	0	0	0	0.308813	1.37853	0	0.244569	0.269591	0	0.904321	0	0.751501	0	0.194878	0.230146	0	0	0.114561	0	0.13485	0.336577	0.11033	0.130572
100134317	uncharacterized LOC100134317	LOC100134317	0.430761	1.39814	0.152554	0.469427	0	0.0805669	0.495693	0	1.16079	0.26184	0.908177	1.01543	0	0	0	0.557777	0.838714	0	0	0.478299	0	0	0
100134368	uncharacterized LOC100134368	LOC100134368	0.245542	0.303605	0.231889	0.118926	0	0.581713	0.627899	0.242249	0	0.331675	0.501991	0.385876	0	0.270174	0.886302	0.317944	0	0	0.21707	0	0.288039	0	0.167613
100134391	uncharacterized LOC100134391	LOC100134391	0	0	0	0	0	0	0	0	0	0	0	0	0	0	0	0	0	0	0	0	0	0	0
100134444	potassium inwardly-rectifying channel, subfamily J, member 18	KCNJ18	0.350998	1.64558	0.621528	0.170002	0.711449	0.85343	0.269271	0.44523	1.32869	0.450417	0.896983	0.712486	0	0.386209	0.456103	0.83324	1.52954	1.5346	0.491304	0.556761	2.40872	3.66443	0.167719
100134713	NDUFB2 antisense RNA 1	NDUFB2-AS1	9.90894	4.84778	14.9488	9.29625	13.2844	13.0169	11.7019	10.6558	10.4225	14.2596	8.76319	13.8249	7.69375	10.0731	9.69935	10.2376	13.5422	5.97203	7.34593	7.00495	10.6537	9.15374	6.16756
100134868	uncharacterized LOC100134868	LOC100134868	0.992912	1.30444	1.8168	2.19413	2.64988	3.34275	1.45997	3.60351	2.00673	1.4418	1.99821	2.63316	0	1.3353	2.25791	2.07138	2.43958	1.69482	0.694908	1.44373	2.59159	1.20269	1.38946
100134869	ubiquitin-conjugating enzyme E2Q family member 2 pseudogene 2	UBE2Q2P2	2.18935	4.47707	3.9066	4.98586	1.46784	3.55935	3.35916	4.55733	2.98228	2.25213	6.03607	1.09174	5.43676	3.08844	4.15799	2.07167	3.88803	2.26946	3.9454	2.56453	3.34863	2.91418	4.34555
100134934	TEN1 CST complex subunit	TEN1	10.511	11.5214	12.1494	9.32286	7.21497	13.7493	13.8021	15.7595	13.3058	10.8184	13.2493	20.5719	12.0362	7.71028	12.9602	6.17891	9.82915	9.73249	13.4537	11.8244	12.4814	14.3273	15.3185
100134938	uroplakin 3B-like	UPK3BL	94.3766	43.0938	34.5771	29.8625	92.0547	63.4025	118.636	148.032	161.371	23.2187	125.28	138.227	41.6727	71.1623	102.385	27.5013	144.766	99.7461	92.9622	109.883	37.9676	197.861	120.515
100137047	jumonji domain containing 7	JMJD7	14.6034	13.7242	9.575	13.3686	4.21549	10.5871	13.4923	8.41129	8.21509	13.0082	12.1663	14.9563	11.7295	8.72235	15.2751	6.98614	16.2478	8.18843	10.1921	8.77804	8.84652	11.4222	11.3327
100137049	phospholipase A2, group IVB (cytosolic)	PLA2G4B	9.82583	4.89753	5.71089	5.24291	11.1303	4.59002	8.47572	3.27994	8.21672	3.81032	8.14579	5.76288	12.5833	3.36244	8.16592	2.73943	6.66919	2.99031	4.80042	5.69746	2.69686	4.68588	5.04495
10014	histone deacetylase 5	HDAC5	4.65601	8.39995	7.31262	5.75307	4.48942	6.36086	4.89652	8.44866	7.60048	2.99183	5.49585	4.57549	4.61304	5.44192	3.83749	5.42756	7.57832	8.82359	7.24269	3.2413	4.55946	6.66793	5.1113
100141515	chromosome 17 open reading frame 99	C17orf99	0	0	0.292441	0	0	0	0	0	0	0	0	0	0	0	0	0	0	0	0	0	0	0	0
100142659	CTAGE family, member 8	CTAGE8	4.93911	3.73067	5.66472	4.90952	1.89334	2.62833	2.58418	3.65246	3.80275	6.36462	1.79032	3.02034	8.73351	5.45733	4.90533	4.49557	3.58686	2.03479	3.50773	8.65405	4.56727	3.46156	3.99508
100144595	uncharacterized LOC100144595	LOC100144595	0.517159	0.538486	0.269908	0.177973	0	0.162908	0.104406	0.115088	0.251479	0.352963	0.0834703	0	0.255621	0	0.542333	0	0.63596	0.156498	0.649693	0.811696	0.0574737	0	0.267556
100144596	long intergenic non-protein coding RNA 29	LINC00029	0	0	0	0	0	0	0	0	0	0	0	0	0	0	0	0	0	0	0	0	0	0	0
100144597	long intergenic non-protein coding RNA 1056	LINC01056	0	0	0	0	0	0	0	0	0	0	0	0	0	0	0	0	0	0	0	0	0	0	0
100144602	EPHA5 antisense RNA 1	EPHA5-AS1	0	0	0	0	0	0	0	0	0	0	0	0	0	0	0	0	0	0	0	0	0	0	0
100144603	CHKB antisense RNA 1 (head to head)	CHKB-AS1	1.51421	0.390059	0.893764	2.29185	0	1.74646	2.85571	0.586892	2.86601	0.767018	1.40274	0.495756	0	1.57356	0.874508	2.55981	2.52708	0.906892	1.50596	1.28101	0.888144	2.57652	0.361774
100144604	long intergenic non-protein coding RNA 930	LINC00930	0	0	0.0516882	0	0	0	0	0	0.280927	0	0	0.200694	0	0	0.126436	0	0	0	0	0.439869	0	0.176786	0.268998
100144748	killin, p53-regulated DNA replication inhibitor	KLLN	0.856813	0.371728	2.32105	1.10299	1.99873	0.461079	0.495867	1.13133	1.23835	0.828435	1.39443	0.531515	1.62343	2.08401	1.04176	1.85558	0.702426	1.09114	0.757461	0.944216	0.814665	2.56988	0.246266
100147773	uncharacterized LOC100147773	LOC100147773	0.149723	0.240667	0.530243	0.08702	0	0.784092	0.137834	0	0.276662	0.0728078	0	0	0	0	0.207528	1.00813	0	0	0	0.455989	0.358298	0.103632	0.245291
10015	programmed cell death 6 interacting protein	PDCD6IP	37.2034	27.5577	30.8359	26.5999	39.3979	32.0796	24.1218	19.2789	27.2809	37.0831	23.2228	21.1079	28.346	31.296	28.5616	28.5256	28.6163	22.6992	26.9028	19.4392	24.6823	30.6259	20.8001
100151643	keratin associated protein 20-4	KRTAP20-4	0	0	0	0	0	0	0	0	0	0	0	0	0	0	0	0	0	0	0	0	0	0	0
100151683	RNA, U4atac small nuclear (U12-dependent splicing)	RNU4ATAC	0	0	0	0	0	0	0	0	0	0	0	0	0	0	0	0	0	0	0	0.313785	0	0	0
100151684	RNA, U6atac small nuclear (U12-dependent splicing)	RNU6ATAC	0	0	0	0	0	0	0	0	0	0	0	0	0	0	0	0	0	0	0	0	0	0	0
100158262	small Cajal body-specific RNA 9-like	SCARNA9L	0	0	0	0	0	0	0.708642	0	0	1.4973	0	0	0	0	0	0.478438	0	0.132776	0	0	0	0.255745	0
10016	programmed cell death 6	PDCD6	61.618	43.7507	69.643	60.0617	53.7789	58.6954	54.5432	57.1873	55.2705	64.6804	49.8174	63.1416	61.6911	52.5981	53.3557	69.8434	54.0234	47.652	45.313	41.2816	54.852	58.3664	47.0431
100169752	TEX36 antisense RNA 1	TEX36-AS1	0	0	0	0	0	0	0	0	0	0	0	0	0	0	0	0	0	0	0	0	0	0	0
100169851	prostate and testis expressed 3	PATE3	0	0	0	0	0	0	0	0	0	0	0	0	0	0	0	0	0	0	0	0	0	0	0
100169890	PEG3 antisense RNA 1	PEG3-AS1	0	0	0	0.213279	0	0	0	0	0	0.237927	0.150043	0	0	0	0	0	0	0	0	0	0	0	0
100169951	small ILF3/NF90-associated RNA A3	SNAR-A3	0	0	0	0	0	0	0	0	0	0	0	0	0	0	0	0	0	0	0	0	0	0	0
100169952	small ILF3/NF90-associated RNA A5	SNAR-A5	0	0	0	0	0	0	0	0	0	0	0	0	0	0	0	0	0	0	0	0	0	0	0
100169953	small ILF3/NF90-associated RNA A7	SNAR-A7	0	0	0	0	0	0	0	0	0	0	0	0	0	0	0	0	0	0	0	0	0	0	0
100169954	small ILF3/NF90-associated RNA A11	SNAR-A11	0	0	0	0	0	0	0	0	0	0	0	0	0	0	0	0	0	0	0	0	0	0	0
100169955	small ILF3/NF90-associated RNA A9	SNAR-A9	0	0	0	0	0	0	0	0	0	0	0	0	0	0	0	0	0	0	0	0	0	0	0
100169956	small ILF3/NF90-associated RNA A4	SNAR-A4	0	0	0	0	0	0	0	0	0	0	0	0	0	0	0	0	0	0	0	0	0	0	0
100169957	small ILF3/NF90-associated RNA A6	SNAR-A6	0	0	0	0	0	0	0	0	0	0	0	0	0	0	0	0	0	0	0	0	0	0	0
100169958	small ILF3/NF90-associated RNA A8	SNAR-A8	0	0	0	0	0	0	0	0	0	0	0	0	0	0	0	0	0	0	0	0	0	0	0
100169959	small ILF3/NF90-associated RNA A13	SNAR-A13	0	0	0	0	0	0	0	0	0	0	0	0	0	0	0	0	0	0	0	0	0	0	0
100169989	diazepam binding inhibitor-like 5 pseudogene 2	DBIL5P2	0.189985	0	0.215306	0.138026	0	0.113708	0.291498	0	0.40957	0.123182	0	0	1.60579	0	0.526669	0.164004	0	0.109234	0	0.313414	0.160464	0.1578	0
10017	BCL2-like 10 (apoptosis facilitator)	BCL2L10	0	0	0	0.157975	2.11558	0.162678	0	0.674231	1.28352	0.117488	0.0555685	0	0	0.744358	0	0	0	0	0	0.643843	1.07133	0.451518	0
100170216	small ILF3/NF90-associated RNA A10	SNAR-A10	0	0	0	0	0	0	0	0	0	0	0	0	0	0	0	0	0	0	0	0	0	0	0
100170217	small ILF3/NF90-associated RNA B2	SNAR-B2	0	0	0	0	0	0	0	0	2.06248	0	0	0	0	0	0	0	0	0	0	0	0	0	0
100170218	small ILF3/NF90-associated RNA C2	SNAR-C2	0	0	0	0	0	0	0	0	0	0	0	0	0	0	0	0	0	0	0	0	0	0	0
100170219	small ILF3/NF90-associated RNA C4	SNAR-C4	0	0	0	0	0	0	0	0	0	0	0	0	0	0	0	0	0	0	0	0	0	0	0
100170220	small ILF3/NF90-associated RNA E	SNAR-E	0	0	0	0.778467	0	0	0	0	0	0	0	0	0	0	0	0	0	3.85051	0	0	0	0	0
100170221	small ILF3/NF90-associated RNA H	SNAR-H	0	0	0	0	0	0	0	0	0	0	0	0	0	0	0	0	0	0	0	0	0	0	0
100170222	small ILF3/NF90-associated RNA I	SNAR-I	0	0	0	0	0	0	0	0	0	0	0	0	0	0	0	0	0	0	0	0	0	0	0
100170223	small ILF3/NF90-associated RNA C5	SNAR-C5	0	0	0	0	0	0	0	0	0	0	0	0	0	0	0	0	0	0	0	0	0	0	0
100170224	small ILF3/NF90-associated RNA B1	SNAR-B1	0	0	0	0	0	0	0	0	2.06248	0	0	0	0	0	0	0	0	0	0	0	0	0	0
100170225	small ILF3/NF90-associated RNA C1	SNAR-C1	0	0	0	0	0	0	0	0	0	0	0	0	0	0	0	0	0	0	0	0	0	0	0
100170226	small ILF3/NF90-associated RNA C3	SNAR-C3	0	0	0	0	0	0	0	0	0	0	0	0	0	0	0	0	0	0	0	0	0	0	0
100170227	small ILF3/NF90-associated RNA D	SNAR-D	0	0	0	0	0	0	0	0	0	0	0	0	0	0	0	0	0	0	0	0	0	0	0
100170228	small ILF3/NF90-associated RNA G2	SNAR-G2	0	0	0	0	0	0	0	0	0	0	0	0	0	0	0	0	0	0	0	0	0	0	0
100170229	serine/arginine repetitive matrix 5	SRRM5	10.0539	11.6523	11.8306	13.4592	8.08619	9.50737	10.2427	10.9733	13.4379	9.58248	10.3799	11.3549	11.6765	8.10262	8.08254	7.98461	10.1419	6.64767	7.77408	14.3061	11.3033	6.06812	10.5855
100170765	glutamate-rich 4	ERICH4	0	0	0	0	0	0	0	0	0	0	0	0	0	0	0	0	0	0	0	0	0	0	0
100170841	chromosome 17 open reading frame 96	C17orf96	0.298658	0.430828	0.0987182	0.274838	0	0.640518	0.0916472	0.420931	0.168626	0.0968215	0.106852	0.219029	0.490837	0.219079	0.0517453	0.378128	0.487355	0.601009	0.59846	0.378991	0.546543	0.261843	0.391432
10018	BCL2-like 11 (apoptosis facilitator)	BCL2L11	8.97618	8.83335	6.94481	7.25392	10.6453	8.9713	9.71263	6.71256	6.74957	6.5952	10.9157	8.128	10.3028	7.44869	9.0735	9.3087	10.1424	7.77877	9.89491	5.4609	9.03051	9.5993	8.06439
100187716	microRNA 1224	MIR1224	0	0	0	0	0	0	0	0	0	0	0	0	0	0	0	0	0	0	0	0	0	0	0
100188847	microRNA 1225	MIR1225	0	0	0	0.518978	0	0	0	0	0	0	0	0	0	0	0	0	0	0	0	0	0	0	0
100188893	translocase of outer mitochondrial membrane 6 homolog (yeast)	TOMM6	71.217	35.0928	72.2518	60.5454	59.0837	55.026	61.6229	50.7388	52.2816	58.3295	58.5815	58.4442	54.7924	51.2469	64.6951	55.0439	58.7152	47.1801	51.2457	40.8876	51.8743	56.5363	54.5139
100188947	HECTD2 antisense RNA 1	HECTD2-AS1	0.439919	0	1.15735	0.63921	0	0.376136	0.723188	0.584597	0.580638	1.22243	0.722716	1.67898	2.36081	0.368801	0.816645	1.79028	0.419533	0.49684	0.555583	0.23925	0	0.652486	0.669238
100188949	long intergenic non-protein coding RNA 426	LINC00426	0	0.173028	0.509746	0	0	0	0	0.236674	0.646448	0.129617	0	0	0	0	0.138545	0.0690284	0.266904	0	0	0	0.25327	0	0.131005
100188953	long intergenic non-protein coding RNA 92	LINC00092	0.298854	0.623573	0.899633	0.16284	1.09037	0.726647	0.143293	0.47386	0.373906	0.151383	0.486878	0.64578	1.71029	0.356238	0.906139	0.677208	0.207816	0.0805453	0.627476	0.18962	0.657335	0.387852	0.275407
100188954	DNMBP antisense RNA 1	DNMBP-AS1	2.23115	1.64925	2.43919	2.34333	0.943804	1.61477	2.36282	1.37406	1.60579	1.61173	1.71053	1.61976	1.67969	1.81455	1.30257	1.90509	1.29516	2.21357	1.52221	1.75417	0.8364	1.41002	1.2714
100189589	DCTN1 antisense RNA 1	DCTN1-AS1	0	0.278081	0.276112	0.283211	0.583495	0.807623	0.529101	0.278938	0.277049	0.461761	0.390819	0.471246	0.809635	0.153975	0.155863	0.569484	0	0	0.212075	0	0.0844234	0.249065	0.0736902
10019	SH2B adaptor protein 3	SH2B3	3.41532	4.33707	3.64495	2.71597	3.14325	2.4688	3.63803	3.2199	4.03315	2.64645	2.83068	1.96739	2.04528	3.22472	2.13905	4.05384	2.16953	8.27598	5.13076	2.65749	3.12663	2.18824	5.06602
100190938	RAMP2 antisense RNA 1	RAMP2-AS1	1.7899	0.95364	1.2781	1.2158	0.896681	1.0016	0.926591	1.10753	1.9495	0.636879	1.1268	1.07484	1.2983	0.213492	1.22282	0.891901	1.92669	1.32824	1.38939	1.17261	0.635029	1.20868	1.14435
100190939	TPT1 antisense RNA 1	TPT1-AS1	11.5859	9.87163	10.2653	12.8248	13.0485	10.4014	15.2231	10.4745	11.5801	7.95591	10.5943	8.24304	9.94095	6.89172	10.1828	10.0742	11.8592	7.47898	12.2164	5.4532	9.34079	8.51499	8.7313
100190940	uncharacterized LOC100190940	LOC100190940	0.180199	0.742703	0.212725	0.261832	0	0.134813	0.122881	0.0169316	0.215818	0.243411	0.138151	0.220257	0.61111	0	0.225487	0.345679	0.33415	0.0287799	0.424811	0.355708	0.267757	0.0831509	0.246016
100190949	chromosome 5 open reading frame 52	C5orf52	0	0	0	0	0	0	0	0	0.426107	0	0	0.652307	0	0	0	0	0	0	0.733896	0	0	0	0
100190986	uncharacterized LOC100190986	LOC100190986	20.3817	6.21047	11.5341	5.81929	22.5263	10.5018	11.4786	11.8482	21.025	3.27806	12.91	8.57885	36.8361	10.0255	23.0384	9.65296	14.059	9.61362	17.3874	14.039	10.8476	12.5704	7.08104
100191040	C2 calcium-dependent domain containing 4D	C2CD4D	0.150125	1.25297	0.186084	0.790737	0	0.758119	0.431887	0.69824	0.260067	0.0608361	0.431604	0.147454	1.63016	0.165185	0.910371	0.647972	0.542846	0.188817	0.232255	0.762023	0.55474	0.311731	0.33818
100191063	small ILF3/NF90-associated RNA A14	SNAR-A14	0	0	0	0	0	0	0	0	0	0	0	0	0	0	0	0	0	0	0	0	0	0	0
100192204	peptidylprolyl isomerase A (cyclophilin A) pseudogene 30	PPIAP30	6.26478	2.53974	4.51008	3.58144	4.66298	4.68691	7.24852	2.95287	2.68847	7.24158	7.95242	4.03495	8.43937	3.99281	3.38086	3.19163	7.65581	7.60261	5.35676	6.12532	2.16857	2.70125	4.8794
100192378	ZFHX4 antisense RNA 1	ZFHX4-AS1	0	0	0	0	0	0	0	0	0	0	0	0	0	0	0	0	0	0	0	0	0	0	0
100192379	uncharacterized LOC100192379	PP12613	0	0	0	0	0	0	0	0	0	0	0	0	0	0	0	0	0	0	0	0	0	0	0
100192386	uncharacterized LOC100192386	FLJ16779	0	0	0	0	0	0	0	0.0427082	0	0	0	0	0	0	0	0	0	0	0	0	0	0	0
100192420	uncharacterized LOC100192420	FLJ41941	0.324293	0.400979	0.191414	0.157068	1.0298	0.424576	0.995136	0.342796	0.645011	0.284733	0.310777	0.169878	0.856556	0.574885	0.561868	0.583216	0.210472	1.02939	0.430034	0.325788	0.133147	0.168346	0.354192
100192426	uncharacterized LOC100192426	LOC100192426	0	0	0	0	0	0	0	0	0.0803562	0.0845878	0	0	0	0	0	0	0	0	0	0	0	0	0
1002	cadherin 4, type 1, R-cadherin (retinal)	CDH4	0	0	0	0	0	0.0282434	0.0506826	0.0957736	0.058132	0	0	0	0	0	0.00817604	0	0	0.169576	0	0	0	0	0
10020	glucosamine (UDP-N-acetyl)-2-epimerase/N-acetylmannosamine kinase	GNE	83.2285	110.727	87.5986	93.2795	94.418	106.078	93.3739	109.49	87.9708	85.0958	89.0734	139.385	113.456	82.7288	120.91	96.0892	95.5785	82.5652	110.258	120.067	128.886	116.978	123.062
10021	hyperpolarization activated cyclic nucleotide-gated potassium channel 4	HCN4	0	0.126478	0.170103	0.0129242	0	0	0	0.0752179	0.0616346	0	0	0	0	0.0260987	0	0.529803	0.0197926	0.230136	0.14154	0	0.062605	0.0430959	0
100216001	long intergenic non-protein coding RNA 704	LINC00704	0	0	0	0	0	0	0	0	0	0	0	0	0	0	0	0	0	0	0	0	0	0	0
100216479	fatty acyl CoA reductase 2 pseudogene 2	FAR2P2	0.270225	0.153141	0.36685	0.130881	0.69379	0.353789	0.155479	0.304687	0.468121	0.0912541	0.138113	0.106167	0.634441	0.132148	0.448683	0.330466	0.325707	0.323686	0.318521	0.228607	0.649838	0.155865	0.258247
100216545	KMT2E antisense RNA 1 (head to head)	KMT2E-AS1	1.32154	1.36906	1.22698	0.986058	1.12939	1.22918	0.794623	1.01184	1.16874	1.21581	0.739338	1.4173	0.733756	1.11351	1.68633	1.07914	1.60943	1.45036	1.76824	0.917821	0.754182	1.4586	0.629041
100216546	long intergenic non-protein coding RNA 1004	LINC01004	2.2593	0.772237	1.27151	0.971947	1.97567	0.873217	1.29862	0.640704	1.87088	0.641714	0.607023	0.659694	1.258	1.03644	1.93949	0.854372	1.15433	0.804524	1.66544	0.931128	0.528464	1.33702	0.385796
10022	insulin-like 5	INSL5	0	0	0.126845	0	0	0	0	0	0	0	0	0	0	0	0	0	0	0	0	0	0	0.0619771	0
10023	frequently rearranged in advanced T-cell lymphomas 1	FRAT1	4.02577	7.79647	4.27717	3.80571	4.24712	5.40677	7.16287	5.88588	4.42526	4.06864	7.80893	8.13693	2.27754	3.6113	5.31531	3.81018	4.80287	9.29003	8.683	4.35464	5.59876	4.76721	8.22439
100233156	tektin 4 pseudogene	LOC100233156	0	0	0	0	0	0	0	0	0	0	0	0	0	0	0	0	0	0	0	0	0	0	0
100233209	PCED1B antisense RNA 1	PCED1B-AS1	0.539613	0.190633	0	0.0186683	0	0	0.0591384	0.173837	0.791358	0	0.0787997	0	0.633459	0.0376982	0.0445206	0.177454	0	0.646369	0.363461	0.146734	0.108515	0.266784	0.294682
10024	trophinin associated protein	TROAP	0.833007	0	0.45386	1.0552	0.796602	0.511346	1.42557	0.216748	0.312455	1.12521	0.589506	0.604197	0.727139	0.611048	1.44326	0.147505	0.855513	0.276316	0.377649	2.60202	0.300671	0.620924	1.39971
100240728	uncharacterized LOC100240728	LOC100240728	0	0	0	0	0	0	0	0	0	0	0	0	0	0	0	0	0	0	0	0	0	0	0
100240734	uncharacterized LOC100240734	LOC100240734	0	0	1.39116	0	0	0	0	0	0.30244	0	0	0	0	0	0	0	0	0	0	0	0	0	0
100240735	uncharacterized LOC100240735	LOC100240735	0	0	0	0	0	0	0	1.02127	0.765737	0.0575758	0	0.446564	0	0	0	0	0	0	0.314012	0.405667	0	0	0
10025	mediator complex subunit 16	MED16	13.918	15.9994	18.5015	23.4339	15.4202	14.8539	14.2533	20.5645	17.1826	15.7886	18.8122	17.1214	12.5959	11.3708	15.9238	13.6849	20.1577	12.0414	19.8071	18.7638	17.0387	18.7799	21.505
10026	phosphatidylinositol glycan anchor biosynthesis, class K	PIGK	12.3022	16.0793	14.4735	14.1992	17.4127	13.1972	11.6345	12.096	10.9701	16.719	12.5754	10.18	13.9032	14.9996	8.71856	10.7158	10.022	9.28119	9.92943	9.84301	10.0873	12.1135	9.74709
100268168	uncharacterized LOC100268168	LOC100268168	3.53587	2.58503	2.00754	2.34457	3.84514	2.70829	2.62646	2.99009	3.73784	4.57151	2.02234	1.52148	5.0732	2.44962	2.43104	1.79263	3.71546	1.7345	2.67931	2.17225	2.19243	2.03948	1.28729
100270679	long intergenic non-protein coding RNA 1432	LINC01432	0	0	0	0	0	0	0	0	0	0	0	0	0	0	0	0	0	0	0	0	0	0	0
100270680	cancer susceptibility candidate 11 (non-protein coding)	CASC11	0	0	0	0	0	0.0949311	0	0.321913	0	0.102841	0	0	0	0.0620532	0.0732832	0	0	0	0	0.134184	0	0	0
100270746	uncharacterized LOC100270746	LOC100270746	0.478254	1.39389	0.38714	0.0496366	0	1.02228	0.786208	1.73329	0.789045	0.387612	0.157139	0.053685	0	1.35317	1.18375	0.353871	0.532107	0.736549	1.75159	1.51724	1.00985	1.56056	0.167898
100270804	uncharacterized LOC100270804	LOC100270804	1.84873	1.57648	1.67068	1.06523	1.8607	0.381544	0.415699	0.215637	2.13508	0.800837	1.07522	0.826515	1.15996	0.841733	0.248516	0.220124	0.602884	0.549801	0.366321	0.161793	0.403826	0.639806	0.46998
100271702	long intergenic non-protein coding RNA 940	LINC00940	0	0	0	0	0	0	0	0	0	0	0	0	0	0	0	0	0	0	0	0	0	0	0
100271715	Rho guanine nucleotide exchange factor (GEF) 33	ARHGEF33	0.373438	0.304752	0.349147	0.347271	1.04154	0.0447012	0.137513	0.391588	0.368025	0.145277	0.160327	0	0	0.219147	0.194105	0.502894	0	0.0751494	0.290519	0.217987	0.136678	0.610008	0.0367081
100271722	long intergenic non-protein coding RNA 899	LINC00899	1.07817	1.33313	0.14142	0.435168	1.29504	0.418247	0.336979	0.641604	0.18447	0.0647281	0.612289	0.909944	0	1.14239	0.41512	0.448127	0.35543	1.23408	0.635435	0.45606	0.281062	0.663348	0.817763
100271832	uncharacterized LOC100271832	LOC100271832	0	1.02868	0.294634	0.0671574	0	0.20747	0	0.234511	0	0	0	0	0	0.33904	0.200198	0.239391	0	0	0	0.439886	0	0.0959732	0
100271835	LIMS3-LOC440895 readthrough	LIMS3-LOC440895	4.83632	4.34907	4.3598	3.49185	2.47908	2.90056	3.17362	3.36311	5.73159	4.34083	3.44733	4.83662	2.43988	3.94347	2.63154	5.33941	4.35808	6.72194	3.42748	3.48704	5.80934	6.10019	2.9958
100271836	SMG1 pseudogene 3	SMG1P3	28.4296	14.2403	15.783	14.5708	23.3904	22.6021	19.135	11.9023	21.5164	15.3369	19.1323	15.7392	21.1089	17.5311	36.6892	22.0589	19.7657	17.9172	25.403	21.155	23.0644	19.0436	15.0841
100271846	endogenous retrovirus group V, member 2	ERVV-2	0	0	0	0	0	0	0	0	0	0	0	0	0	0.0950048	0	0	0	0	0	0	0	0	0
100271849	myocyte enhancer factor 2B	MEF2B	1.86094	1.26007	1.6947	1.28761	0	0.43093	1.69957	0.824318	3.03615	0.251373	1.35877	0.765945	0	0.195012	0.153536	0.57373	0.54227	1.59222	0.665896	1.37754	0.842023	1.3494	0.653308
100271873	antisense of IGF2R non-protein coding RNA	AIRN	0.0438622	0	0	0	0	0	0	0	0	0	0.0336273	0	0	0	0	0.0283978	0	0.0709288	0	0	0	0	0
100271874	zinc and ring finger 2 pseudogene 2	ZNRF2P2	0.612296	1.17348	0.477057	1.29003	0.347503	0.595505	0.798538	0.207114	0.989988	0.893247	0.422479	1.01035	0	1.2127	0.212172	0.634272	1.15811	0.7481	0.216519	0.233097	0.991211	0.635708	0.652029
100271927	RAS p21 protein activator 4B	RASA4B	4.85519	2.88785	3.39003	2.31534	3.83386	3.16754	6.54913	5.76949	4.57967	1.24018	5.03653	5.32478	2.24201	2.58251	3.37879	3.33708	5.3763	4.15922	6.06198	4.99316	2.51034	6.55389	4.68396
100272147	C-x(9)-C motif containing 4	CMC4	11.0956	10.4659	14.9546	9.71932	17.1695	9.48687	7.83112	6.16594	6.24845	10.226	9.77035	6.12787	6.54984	11.0227	9.33746	7.11523	9.45273	6.19728	8.80007	7.32165	4.99813	9.43531	4.46656
100272216	uncharacterized LOC100272216	LOC100272216	2.6984	1.47427	3.2225	3.71567	4.14664	1.29108	6.3066	5.81088	4.0102	1.80553	1.75603	3.45166	3.75703	1.88734	3.42489	4.06287	2.8277	3.72085	4.43816	2.22973	5.1015	2.32379	4.03525
100272217	uncharacterized LOC100272217	LOC100272217	0.179835	0.166771	0.934098	0.675034	1.23935	0.426047	0.160956	0.101385	0.692299	0.218627	0.68936	0.329718	0	0.219862	0.363512	1.06082	0.766992	0.129248	0.503444	0.532484	0.21096	0.414914	0.245519
100272228	long intergenic non-protein coding RNA 894	LINC00894	2.30332	1.86119	2.16095	1.39449	2.24425	1.7232	1.76702	1.24727	2.28674	0.786013	1.78135	1.63523	0.426932	1.8378	2.06538	0.889516	0.944147	0.885787	2.32203	0.756358	0.924359	1.59427	1.32405
100286844	BCDIN3D antisense RNA 1	BCDIN3D-AS1	1.79964	1.12136	1.66612	1.57512	1.10294	1.32517	1.26103	0.958651	2.11657	1.1255	1.26021	0.868497	1.06463	1.83985	0.834753	1.63915	1.93922	0.733269	1.01471	0.980016	0.967454	1.96163	0.766105
100286922	DnaJ (Hsp40) homolog, subfamily B, member 3 pseudogene	LOC100286922	0.314074	0.116503	0.177967	0.365085	0.280108	0.798899	0.168662	0.159358	0.386903	0	0.337103	0.0987153	0	0.207349	0.870663	0.189786	0.139776	0	0.694139	0.43841	0.508437	0.478256	0.0514547
100286938	VPS13A antisense RNA 1	VPS13A-AS1	3.20001	1.34888	3.70892	5.17804	1.29724	5.76746	4.24031	1.72205	3.2477	3.6545	2.45331	6.05754	0	4.588	4.41025	3.3902	5.98784	1.25447	6.17225	2.6764	3.48084	4.83253	4.05107
100286979	anaphase promoting complex subunit 1 pseudogene 1	ANAPC1P1	1.88771	4.28666	0.925659	1.84617	1.55994	1.60238	1.36463	2.4559	2.04035	2.70681	1.64205	1.11247	3.15355	1.14506	1.54097	2.09962	1.33286	1.17407	0.994873	1.2438	1.43086	2.4373	1.42737
100287010	uncharacterized LOC100287010	LOC100287010	0	0	0	0	0	0	0	0	0	0	0	0	0	0	0	0	0	0	0	0	0	0	0
100287015	uncharacterized LOC100287015	LOC100287015	0.74757	1.40303	1.24812	1.22201	0.0216468	0.838926	0.798811	1.17405	1.06892	0.476052	1.16673	0.776225	2.53872	1.31219	0.161905	0.99105	1.00998	0.69079	0.495664	0.287984	0.620133	1.20119	0.634241
100287029	DEAD/H (Asp-Glu-Ala-Asp/His) box helicase 11 like 10	DDX11L10	0.389171	0.14436	0.578864	0.113094	0.725718	0.756997	0.119422	0.263281	0.299633	0.410036	0	0.275217	0	0.285475	0.235997	0.302354	0.173197	0.111879	0.963324	0.345695	0	0.350178	0
100287036	uncharacterized LOC100287036	LOC100287036	0.266768	0	0	0	0	0	0.286515	0.225591	0	0	0	0	0	0.156549	0	0	0	0	0.235835	0	0	0	0.262227
100287042	uncharacterized LOC100287042	LOC100287042	1.55962	1.04074	1.28002	1.07912	1.52543	0.870476	1.74724	1.25608	0.80053	1.10352	1.02488	0.875353	0.784654	0.635585	0.343136	0.491518	1.59752	1.36999	0.503362	0.549758	0.975761	0.78821	0.912544
100287072	ribosomal protein S6 kinase, 70kDa, polypeptide 1 pseudogene	LOC100287072	5.19008	2.1144	3.99487	4.22835	1.89724	5.40911	4.30383	5.32766	2.86418	5.30057	5.61203	4.78538	3.20483	4.07124	6.21146	4.04005	3.438	2.75986	5.17174	3.90218	4.94107	2.78252	4.93955
100287082	gastric cancer associated transcript 2 (non-protein coding)	GACAT2	0	0	0	0.228401	0	0	0	0	0	0	0	0	0	0	0	0	0	0	0	0	0	0	0
100287083	defensin, theta 1 pseudogene 2	DEFT1P2	0	0	0	0	0	0	0	0	0	0	0	0	0	0	0	0	0	0	0	0	0	0	0.637063
100287098	uncharacterized LOC100287098	LOC100287098	1.0751	0.332333	3.0079	1.13255	0	0.442377	0.701057	0.363662	0.910524	0.304969	1.23635	0.380149	0	0.236591	1.49017	0.0464037	0.59808	0.270437	0	0.545713	0.227011	1.11621	0.836634
100287102	DEAD/H (Asp-Glu-Ala-Asp/His) box helicase 11 like 1	DDX11L1	0.311337	0.649618	0.689124	0.113094	1.98784	1.10638	0.298556	0.329101	0.299633	0.536201	0.417705	0.366956	0	0.285475	0.370852	0.537519	0.173197	0.335638	1.23856	0.567928	0.109566	0.538736	0.191273
100287114	long intergenic non-protein coding RNA 421	LINC00421	0	0	0	0	0	0	0	0	0	0	0	0	0	0	0	0	0	0	0	0	0	0	0
100287144	ubiquitin specific peptidase 17-like family member 10	USP17L10	0.52466	0	0.142929	0	0	0	0	0	0	0	0	0	0.615905	0	0.0349625	0	0	0.464092	0.0356787	0	0	0	0
100287171	WAS protein family homolog 1	WASH1	40.0375	36.9126	44.397	49.8354	47.699	38.2536	72.7874	54.0124	64.8046	22.9755	50.2283	65.2851	38.7837	29.8058	32.7137	24.7131	33.3705	30.8879	39.5409	38.8157	26.9732	36.0696	38.4444
100287177	chromosome 19 open reading frame 83	C19orf83	0.417474	0.602227	0.88709	0.758247	0.451303	2.03013	0.907429	0.588393	1.44641	0.338351	0.48009	0.0546727	0	0.663512	1.56718	1.50159	0.464483	0.7501	0.676621	1.54515	0.587674	1.58927	1.13991
100287178	ubiquitin specific peptidase 17-like family member 11	USP17L11	0.52466	0	0.142929	0	0	0	0.0928841	0	0.186438	0	0	0	0.615905	0	0.0349625	0	0	0.232046	0.0356787	0	0	0	0
100287205	ubiquitin specific peptidase 17-like family member 12	USP17L12	0.52466	0	0.142929	0	0	0	0.0928841	0	0.0932192	0	0	0	0.615905	0	0.0349625	0	0	0.174034	0.0356787	0	0	0	0
100287216	SH3RF3 antisense RNA 1	SH3RF3-AS1	0	0	0	0	0	0.103363	0	0	0	0.0933132	0	0.0180937	0	0	0	0.119267	0	0.148945	0.162854	0	0	0.159382	0.113175
100287225	uncharacterized LOC100287225	LOC100287225	0.256032	0.116633	0.143169	0.0293699	0	0.0604885	0.330808	0.159536	0.217876	0.0436857	0.247944	0.264712	0	0.24712	0.291842	0.0581627	0.434789	0.0871632	0.154867	0.36765	0.10433	0.167888	0.0110383
100287226	zinc finger protein 729	ZNF729	0	0	0	0	0.489314	0	0	0	0.0387218	0	0	0.0526911	0.432956	0	0.0290457	0.043415	0.037304	0.0843398	0	0.127641	0	0.0116035	0
100287227	TIPARP antisense RNA 1	TIPARP-AS1	0.935418	1.73493	2.04139	2.16734	1.98827	1.30507	0.853379	1.62483	1.51827	1.33185	0.969116	1.76802	0	1.16835	2.01493	3.03356	3.51604	3.30693	1.341	1.12286	2.40223	2.37984	2.31945
100287238	ubiquitin specific peptidase 17-like family member 13	USP17L13	0.322868	0	0.142929	0	0	0	0.185768	0	0.186438	0	0	0	0.615905	0	0.0349625	0	0	0.348069	0	0	0	0	0
100287284	MANSC domain containing 4	MANSC4	0	0	0	0	1.85652	0.175702	0	0	0.632869	0	0.180052	0	0	0	0.254316	0	0.457272	0	0	0	0	0	0
100287314	long intergenic non-protein coding RNA 941	LINC00941	0.71246	0	0.744937	0.936625	0.770192	0.279199	0.520543	0.688559	0.574663	0.219973	0.858335	0.933042	2.34979	0	0.705375	0.322157	0.226481	0.707113	0.659839	0.215262	0.167154	0.98627	0.528029
100287327	ubiquitin specific peptidase 17-like family member 17	USP17L17	0.52466	0	0.142929	0	0	0	0.185768	0	0.186438	0	0	0	0.615905	0	0.0349625	0	0	0.522103	0	0	0	0	0
100287362	protease, serine, 46	PRSS46	0	0	0	0	0	0	0	0	0	0	0	0	0	0	0	0	0	0	0	0	0	0	0
100287364	ubiquitin specific peptidase 17-like family member 18	USP17L18	0.52466	0	0.142929	0	0	0	0.0928841	0	0.186438	0	0	0	0.615905	0	0.0349625	0	0	0.232046	0.0356787	0	0	0	0
100287399	POTE ankyrin domain family, member B2	POTEB2	0	0	0	0	0	0	0	0	0	0	0	0	0	0	0	0	0	0	0	0	0	0	0
100287404	ubiquitin specific peptidase 17-like family member 19	USP17L19	0.52466	0	0.142929	0	0	0	0.0928841	0	0	0	0	0	0.615905	0	0.0349625	0	0	0.232046	0.0356787	0	0	0	0
100287441	ubiquitin specific peptidase 17-like family member 20	USP17L20	0.52466	0	0.142929	0	0	0	0.0928841	0	0.124292	0	0	0	0.615905	0	0.0349625	0	0	0.328732	0.0356787	0	0	0	0
100287478	ubiquitin specific peptidase 17-like family member 21	USP17L21	0.52466	0	0.142929	0	0	0	0.0928841	0	0.0932192	0	0	0	0.615905	0	0.0349625	0	0	0.174034	0.0356787	0	0	0	0
100287482	small lysine-rich protein 1	SMKR1	2.54679	2.22737	5.32368	2.43694	1.10798	0.929439	0.857764	1.31322	4.20865	2.46686	1.04769	0	0	2.55167	0.430494	2.78835	0.691115	2.32147	0.768798	0.788252	1.61767	1.71979	0
100287513	ubiquitin specific peptidase 17-like family member 22	USP17L22	0.52466	0	0.142929	0	0	0	0.0928841	0	0.0932192	0	0	0	0.615905	0	0.0349625	0	0	0.377075	0.0356787	0	0	0	0
100287559	ADPGK antisense RNA 1	ADPGK-AS1	0.941993	1.16475	1.13426	1.38584	0.26731	0.739976	0.523928	0.836423	1.12416	0.171778	0.866624	0.573643	2.51574	0.70827	0.673239	1.44338	1.36248	1.74331	0.645392	0.747107	1.45864	0.880211	1.29248
100287569	long intergenic non-protein coding RNA 173	LINC00173	0.221475	0.195605	0.0896403	0.0459724	0	0.047341	0	0.160534	0	0	0	0.074583	0	0.139253	0.164454	0	0	0.29561	0.307676	0	0.0890766	0.0437988	0
100287592	uncharacterized LOC100287592	LOC100287592	0	0.761923	0.945663	0	0	0	0	0	1.10702	0	0	0	3.25518	0	0	0.0886563	0.457063	0	0.998718	0	0	0	0
100287596	DEAD/H (Asp-Glu-Ala-Asp/His) box helicase 11 like 5	DDX11L5	0.388466	0.64844	0.687875	0.112889	1.60628	1.10438	0.298015	0.525607	0.29909	0.31484	0.416948	0.274718	0	0.284957	0.437485	0.402408	0.172883	0.33503	1.40803	0.566899	0.164052	0.26888	0
100287616	LOXL1 antisense RNA 1	LOXL1-AS1	3.87982	2.10051	4.93722	4.6501	2.48809	3.4438	3.27913	5.19022	2.76778	3.42873	3.52906	3.84092	2.70186	3.23193	2.77242	2.68695	1.75594	3.08776	5.13521	3.54653	3.20907	2.91303	5.44056
100287632	selenoprotein K pseudogene	LOC100287632	0	0	0	0.19708	1.97945	0.202947	0	0	0	0.146571	0.901209	0	0	0.331648	0	0	0	0	0	0	0	0.375524	0
100287639	methylenetetrahydrofolate dehydrogenase (NADP+ dependent) 2, methenyltetrahydrofolate cyclohydrolase pseudogene 1	MTHFD2P1	0	0	0.315866	0.269988	0.682955	0.407771	0.437146	0.649477	0.400573	0.200794	0.493842	0.21414	0	0.0908678	0.386325	0.342189	0.496164	0.356117	0.832283	0.0943169	0.0697509	0.120037	0.182649
100287704	uncharacterized LOC100287704	LOC100287704	0	0	0	0	0	0	0	0	0	0	0	0	0	0	0	0	0	0	0	0	0	0	0
100287718	ankyrin repeat domain 66	ANKRD66	19.0379	24.7432	38.4719	24.3483	17.6546	10.6026	5.13279	16.768	34.2328	9.36628	10.2589	2.29408	2.57048	37.4785	2.63459	45.3127	14.6174	29.0264	6.66763	2.5085	7.10658	27.1965	1.0463
100287722	AP4B1 antisense RNA 1	AP4B1-AS1	5.2678	4.10793	5.78756	5.50145	6.43075	5.19499	5.39597	4.75842	4.77019	6.91352	2.89127	7.22016	5.69203	5.02781	9.61961	8.99143	4.49562	4.32376	5.82121	5.20346	7.56289	4.53697	5.8352
100287728	uncharacterized LOC100287728	LOC100287728	0	0	1.76416	0.226189	2.01939	0.465845	0.955379	0	0.35956	0.883154	1.31279	0.85623	0	1.1419	0.539421	0.671899	0.519591	3.13262	0	0	0.328699	0.646483	0
100287765	long intergenic non-protein coding RNA 630	LINC00630	1.12365	1.20161	1.07551	1.12523	0.566314	0.863364	0.74553	0.487946	1.49644	0.46765	2.25841	1.04996	1.31907	1.11385	0.999725	0.655395	0.641982	1.17862	0.993357	1.27174	0.470251	1.17713	1.31846
100287792	uncharacterized LOC100287792	LOC100287792	0.395731	0.244655	0	0.19904	0.863822	0.204965	0.467059	0.695039	0.796866	0.0740143	0.490092	0.310951	0.0357349	0.0223297	0.712013	0.315334	0.23708	0.175023	0.376755	0.135201	0.278533	0.337118	0.149613
100287814	long intergenic non-protein coding RNA 582	LINC00582	0	0	0.381384	0	0	0	0	0	0	0	0	0	0	0	0	0	0	0	0	0	0	0.447232	0.176429
100287834	uncharacterized LOC100287834	LOC100287834	0	0	0	0	0	0	0	0	0	0	0	0	0	0	0	0	0	0	0	0	0	0	0
100287846	patched 1 pseudogene	LOC100287846	0.366331	0.158535	0	0.0931499	0.564322	0.205549	0	0.21685	0.465379	0.014845	0.238723	0.158317	0	0.228412	0.0476027	0.0948698	0.0815161	0.0526566	0.356238	0.267298	0	0.228203	0.585155
100287879	long intergenic non-protein coding RNA 994	LINC00994	0	0	0	0	0	0	0	0	0.0930003	0	0	0	0	0	0	0	0	0	0	0	0	0	0
100287898	tetratricopeptide repeat domain 34	TTC34	0.0724406	0.268712	0	0.0526287	0.880995	0.216782	0.16672	0	0.613514	0.0293555	0	0	0	0.425108	0.188266	0.343936	0	0.338411	0.160102	0	0.152961	0.0501404	0
100287902	LGALS8 antisense RNA 1	LGALS8-AS1	1.47334	1.18689	2.81446	0.973083	0.108595	3.64079	2.02081	3.81328	2.71559	2.8586	2.56715	2.4908	0	1.60476	2.97815	1.23331	3.12945	1.25142	2.40764	2.2379	2.074	2.4722	1.38974
100287932	translocase of inner mitochondrial membrane 23 homolog (yeast)	TIMM23	34.6476	28.8748	38.5835	37.221	30.7962	29.4866	34.9162	31.9596	31.9233	39.3982	24.9186	31.082	28.4209	33.6311	29.6848	37.9729	37.5415	28.5663	32.231	28.878	29.2504	33.8447	23.5407
100287944	uncharacterized LOC100287944	LOC100287944	0	0	0	0	0	0.760784	0.173362	0.382197	0	1.28205	0.433122	1.68688	0	0.663064	0	0.292612	0.251425	0.40603	0.399551	0.645217	1.03385	1.25131	0.555331
100287948	uncharacterized LOC100287948	GM140	0	0	0	0	0	0	0	0	0	0	0	0	0	0	0	0	0	0	0	0	0	0	0
100288069	uncharacterized LOC100288069	LOC100288069	37.7024	44.3856	18.8327	12.5372	20.1887	31.6797	24.7507	23.5949	31.5915	13.4541	34.5492	17.2445	37.0479	20.0887	33.3521	18.7425	25.6174	58.1031	78.1445	25.9451	16.7009	17.1702	48.861
100288077	Wilms tumor 1 associated protein pseudogene 1	WTAPP1	1.41139	1.09823	1.27546	1.55575	2.62403	1.3836	1.60547	1.6051	1.63	1.065	2.22007	2.33276	1.62828	0.714011	0.252968	0.525159	1.24542	0.856965	1.07563	1.31239	1.25031	1.21271	1.23587
100288079	microtubule-associated protein 1 light chain 3 beta pseudogene	GS1-279B7.1	0	0	0	0	0	0	0	0	0	0	0	0	0	0	0	0	0	0.971301	0	0	0	0	0
100288122	LDLRAD4 antisense RNA 1	LDLRAD4-AS1	0.14841	0	0	0	0	0	0	0.0502008	0.137117	0	0	0.046646	0	0	0	0.0256227	0.264193	0	0	0.207162	0.0208915	0	0
100288123	uncharacterized LOC100288123	LOC100288123	1.6281	0.37453	0.59	0.3576	0.890247	0.821469	0.929497	0.960557	2.36128	0.153434	1.30625	1.07104	0	0.194419	0.852812	0.326848	0.33701	0.163273	1.13806	1.03301	0.879435	1.23173	0.0930458
100288142	neuroblastoma breakpoint family, member 20	NBPF20	145.553	185.053	189.239	174.786	201.887	217.487	156.681	215.748	166.625	149.303	328.206	150.896	110.734	93.9889	178.377	147.2	163.551	196.888	195.76	154.343	153.831	149.352	238.6
100288152	uncharacterized LOC100288152	LOC100288152	16.6052	5.80248	13.27	11.3033	5.38523	6.56256	12.2127	5.80001	14.0077	19.5727	8.19181	7.20464	59.8776	35.933	49.0968	31.0681	10.3219	7.0827	13.4032	51.9005	46.5213	9.91933	37.7016
100288162	uncharacterized LOC100288162	LOC100288162	10.8745	9.78899	13.6132	15.2076	9.62416	8.97003	14.4847	11.0992	18.7233	7.73198	12.3987	11.2053	8.08963	8.76587	12.1984	11.227	14.4479	8.7889	8.68036	7.73381	9.61652	11.635	7.27636
100288181	uncharacterized LOC100288181	LOC100288181	0.38457	0.475509	1.02547	1.01896	2.25596	0.194628	0.633439	0.659986	0.313508	0.760874	0.719741	0.426609	0.385062	0.431446	0.0881874	0.165989	0.943838	0.495879	0.379974	0.667428	0.278639	0.657629	0.166775
100288198	HMGN3 antisense RNA 1	HMGN3-AS1	13.3394	17.8616	21.6199	20.1938	16.6669	12.4224	11.7	24.7951	21.963	9.17471	14.8378	11.0555	7.26226	19.444	9.88111	15.2237	14.6502	20.8723	12.1724	11.5166	10.2053	15.5667	10.9445
100288287	keratin associated protein 22-2	KRTAP22-2	0	0	0	0	0	0	0	0	0	0	0	0	0	0	0	0	0	0	0	0	0	0	0
100288323	keratin associated protein 21-3	KRTAP21-3	0	0	0	0	0	0	0	0	0	0	0	0	0	0	0	0	0	0	0	0	0	0	0
100288332	nuclear pore complex interacting protein family, member A5	NPIPA5	56.1365	30.2852	63.2416	40.3543	72.0559	41.4672	54.444	44.7233	77.5703	34.7693	43.5811	40.3491	44.326	44.8631	55.4904	33.4115	43.7861	37.7973	55.1122	45.2537	33.5223	43.4771	31.9953
100288346	NCAM1 antisense RNA1	NCAM1-AS1	0	0	0	0	0	0	0	0	0	0	0	0	0	0	0	0	0	0	0	0	0	0	0
100288380	ULK4 pseudogene 2	ULK4P2	0.807308	0.317613	1.14363	0.266598	0	0.439255	0.337818	0	0.36729	0.594818	0	0.663187	0	0.619115	1.71663	0.696903	0	1.21318	0	0	0.361594	0	0.360712
100288413	endogenous retrovirus group MER34, member 1	ERVMER34-1	0.667679	0.146471	0.488172	0.625903	0	0.467288	0.826155	0.582834	0.397985	0.366576	0.561418	0.203086	1.36532	0.126393	0.988893	0.0371851	0.335486	0	0.590258	0.314311	0.363827	0.536678	0.723357
100288428	LMCD1 antisense RNA 1 (head to head)	LMCD1-AS1	0.239557	0	0.275727	0.369835	0	0.403247	0.528362	0.329193	0.0922206	0.412577	0	0.494117	0	0.30752	0.337232	0.129247	0.566379	0.279776	0	0	0	0.0829056	0.0490581
100288432	IL10RB antisense RNA 1 (head to head)	IL10RB-AS1	0.548324	6.69512	3.30121	2.88813	0	3.79455	2.8394	5.33242	3.37736	1.55541	1.47132	1.6157	0	5.42998	3.44384	0.946675	2.13523	9.26094	1.81779	0.26093	1.15781	5.88267	2.02122
100288485	MT-RNR2-like 7	MTRNR2L7	0	0	0.304801	0	0	0	0	0	0.265057	0	0	0	0	0	0	0	0	0	0	0	0	0	0
100288486	DEAD/H (Asp-Glu-Ala-Asp/His) box helicase 11 like 9	DDX11L9	0.161535	0.385201	0.408626	0.067061	1.17872	0.656045	0.177033	0.195145	0.177672	0.317948	0.247685	0.217592	0	0.169276	0.219902	0.31873	0.1027	0.199021	0.734422	0.336761	0.064969	0.319451	0.113418
100288520	ubiquitin specific peptidase 17-like family member 15	USP17L15	0.49749	0	0.135528	0	0	0	0.088074	0	0.176784	0	0	0	0.58401	0	0.0331519	0	0	0.220029	0.033831	0	0	0	0
100288524	forkhead box L1-like	WI2-2373I1.2	0	0	0	0	0	0	0	0	0	0	0	0	0	0	0	0	0	0	0	0	0	0	0
100288527	REX1, RNA exonuclease 1 homolog (S. cerevisiae)-like 2 (pseudogene)	REXO1L2P	0	0	0	0	0	0	0	0	0	0	0	0	0	0	0	0	0	0	0	0	0	0	0
100288570	glycosylphosphatidylinositol anchor attachment protein 1 homolog (yeast) pseudogene	LOC100288570	0	0	1.01076	0.354675	1.88772	0.0561898	0	0.381081	0.144566	0	0	0.236063	0	0.881503	0	0.810438	0	0.539792	0.531179	0.428888	0.211453	0	0
100288615	WAS protein homolog associated with actin, golgi membranes and microtubules pseudogene 1	WHAMMP1	5.16954	2.38431	4.62057	3.6961	0.465703	3.16154	4.65831	3.05318	3.69587	4.6553	4.02618	3.44951	4.38287	3.55133	5.93561	2.72713	3.14971	2.74229	3.3369	3.25399	3.08988	3.03858	2.31896
100288637	OTU deubiquitinase 7A pseudogene	LOC100288637	0.754692	0.446292	0.309883	0.405258	0.620753	0.466419	0.369198	0.360724	0.513689	0.54074	0.461196	0.378151	0.0641988	0.40116	0.303206	0.472089	0.43809	0.259409	0.241732	1.1867	0.323331	0.219545	0.286704
100288687	double homeobox 4	DUX4	0	0	0	0	0	0	0	0	0	0	0	0	0	0	0	0	0	0	0	0	0	0	0
100288695	LIM and senescent cell antigen-like domains 3-like	LIMS3L	6.10241	4.26813	5.16642	4.65737	3.23181	3.44329	4.42932	4.01371	6.86569	5.56198	3.87509	6.91004	3.52155	5.41086	3.63114	6.59813	5.73797	8.18096	4.45026	4.39339	7.18751	7.01128	3.68597
100288730	PAN3 antisense RNA 1	PAN3-AS1	1.20307	2.88442	2.45249	1.5349	2.21254	1.33912	1.6433	1.5881	2.71106	1.35557	0.562406	0.876161	0.964499	1.89417	1.6523	2.15308	1.69766	2.15109	2.36061	2.94165	1.44572	1.38109	3.17281
100288748	uncharacterized LOC100288748	LOC100288748	3.38684	1.52943	2.98297	2.20381	1.98187	1.98299	3.90866	1.4943	4.26289	3.24619	2.77718	1.96702	1.48662	3.30533	3.64838	3.55925	4.42355	3.13262	1.77043	1.94337	2.79839	2.36461	1.49572
100288778	WAS protein family homolog 1 pseudogene	LOC100288778	32.0665	28.679	39.7566	45.6751	55.2846	40.8108	39.7076	28.898	45.8103	23.4712	51.4691	36.4091	59.7719	25.3376	27.688	16.5906	23.199	20.473	33.0962	34.5112	19.568	22.9969	21.9972
100288797	transmembrane protein 239	TMEM239	0	0	0	0	0	0	0	0	0	0	0	0	0	0	0	0	0	0	0	0	0	0	0
100288798	uncharacterized LOC100288798	LOC100288798	2.08286	3.51971	7.13057	3.93437	1.12582	2.64905	1.012	2.11364	2.51239	2.58842	0.638737	1.63664	1.71157	3.41225	0.481168	4.61491	1.85392	2.84422	0.552403	0.396467	1.66148	4.85363	0.739342
100288801	FSHD region gene 2 family, member C	FRG2C	0	0	0	0	0	0	0.119192	0	0	0.0125921	0.0357341	0	0	0	0	0	0	0	0	0	0.0656127	0	0
100288805	HYDIN2, axonemal central pair apparatus protein (pseudogene)	HYDIN2	0	0	0	0	0	0	0	0	0	0	0	0	0	0	0	0	0	0	0	0	0	0	0
100288814	uncharacterized LOC100288814	LOC100288814	0	0	0	0	0	0	0	0.842907	0	0.242354	0	0	0	0	0.259047	0.602313	0	0	0	0	0.280626	0	0
100288831	SRGAP3 antisense RNA 3	SRGAP3-AS3	0.473115	0	0.409575	0	1.91795	0.235969	0.604924	0.177817	0.849949	0.213026	0	0.123919	0	0.347051	0.409858	0.63531	0	0.604496	0.139418	0.233479	0	0.400242	0
100288842	UDP-GlcNAc:betaGal beta-1,3-N-acetylglucosaminyltransferase 5 pseudogene	LOC100288842	7.16796	5.38596	2.7338	4.72688	4.55986	2.14504	4.39917	3.35717	5.00937	4.11129	5.91809	2.77283	0	6.30963	2.86596	5.33093	0.490774	1.34735	1.07238	2.79877	1.47473	3.12947	2.16798
100288846	uncharacterized LOC100288846	LOC100288846	3.78461	5.03053	4.08797	3.60879	3.14517	3.00836	2.10496	3.80052	3.16884	2.99064	4.89628	2.23036	3.16549	3.22731	2.41797	2.20525	4.47394	3.87601	3.09483	4.59248	2.53059	4.78068	2.79014
100288866	uncharacterized LOC100288866	LOC100288866	0.263272	0	0.335656	0.994601	0	0.472712	2.01972	0.534324	0	0.896174	1.29177	0.413739	0	0	0.82106	0.499989	1.17167	0.832543	0.41894	0	0.111182	0.400897	0.172527
100288911	uncharacterized LOC100288911	LOC100288911	3.3223	1.3323	1.08119	1.63087	0	1.20918	1.10216	1.06305	1.72833	2.32876	2.96011	1.26999	3.37305	1.44906	1.24459	0.697611	1.09893	0.322669	0.476281	0.683666	1.07439	0.994404	0.882635
100288966	POTE ankyrin domain family member D-like	LOC100288966	0	0	0	0	0	0	0	0	0	0	0	0	0	0	0	0	0	0	0	0	0	0	0
100288974	BMS1 homolog, ribosome assembly protein (yeast) pseudogene	LOC100288974	1.02174	2.67248	0.222676	0.685203	0	1.4112	0.301476	0	2.90461	0.318497	0.241023	0	0	0.34592	1.83835	1.69617	0.174891	1.07325	0.833782	0	1.10638	0.816007	0
100289017	monooxygenase, DBH-like 2, pseudogene	MOXD2P	0	0	0	0	0	0	0	0	0	0	0	0	0	0	0	0	0	0	0	0	0	0	0
100289019	SLC25A25 antisense RNA 1	SLC25A25-AS1	4.2169	2.96913	6.37664	4.38875	5.20984	4.24398	5.03228	4.81128	7.02165	3.24137	2.92502	3.03737	4.79312	3.96481	4.24745	3.72689	6.01361	2.81422	5.10371	3.9072	2.94449	3.96118	3.139
100289087	testis specific protein, Y-linked 10	TSPY10	0	0	0	0	0	0	0	0	0	0	0	0	0	0	0	0	0	0	0	0	0	0	0
100289092	uncharacterized LOC100289092	LOC100289092	0.346894	0	0.737114	0.672058	0	0	0.133061	0	0.489652	0.187432	0.443248	0	0	0	0	0.399272	0.450281	0	0.511116	0	0.203466	0.280123	0.520956
100289124	family with sequence similarity 27, member E2	FAM27E2	0.399888	0.31465	0.463484	0.4754	1.1495	0.108789	0.334666	0.676327	0.279895	0.191512	0.250836	0.114261	0.768163	0.613339	0.0629858	0.156909	0.0404469	0.339655	0.032138	0	0.127936	0.100649	0
100289137	family with sequence similarity 95, member C	FAM95C	1.22941	0.521614	1.36595	0.297726	1.79811	0.450867	1.59042	0.611558	2.91391	0.0781494	0.425066	0.98497	0	1.22012	0.960622	1.66476	0.187744	1.71519	1.55569	0.887116	0.593844	1.10123	0.177718
100289150	family with sequence similarity 197, Y-linked, member 5	FAM197Y5	0	0	0	0	0	0	0	0	0	0	0	0	0	0	0	0	0	0	0	0	0	0	0
100289178	GNG12 antisense RNA 1	GNG12-AS1	0	0.212267	0.385051	0.498884	0	0.513735	0.263399	0.169369	0.132175	0.417405	0.263227	0.179858	0	0.209882	0.272651	0.0740972	0.477506	0.185071	0.48059	0	0.221522	0.039608	0.0234374
100289187	transmembrane protein 225-like	GS1-259H13.2	1.64084	1.0759	2.18354	1.95068	0.846586	2.12035	2.51757	1.00914	1.07191	0.443285	2.74464	0.898611	1.40087	1.53189	1.63683	0.729683	1.65964	0.536034	1.6264	0.599419	0.804928	2.13378	0.48876
100289211	long intergenic non-protein coding RNA 624	LINC00624	0.076242	0	0.121505	0	0	0.085559	0	0.193421	0.0733759	0.092688	0	0	0	0.0419452	0.0990724	0	0	0	0.0337006	0	0	0.171507	0.0156134
100289230	uncharacterized LOC100289230	LOC100289230	0.102811	0	0.728208	0.248977	1.05585	0.410221	0.289198	0.202864	0.976268	0.416627	0	0.16157	1.16668	0.527915	0.534389	0.0887508	0.381292	0.443343	0.333261	0.282674	0.217089	0.664173	0.22458
100289255	long intergenic non-protein coding RNA 675	LINC00675	15.9257	18.055	5.23828	9.3416	17.8521	34.9578	11.7985	10.7314	8.70284	4.83599	19.2325	18.7212	6.01803	2.68167	14.1968	15.8879	20.1033	6.43262	14.0419	3.70595	13.1021	14.1061	10.7393
100289333	uncharacterized LOC100289333	LOC100289333	0	0	1.09582	0.249775	0	0	0	0	0	0	0	0	0	0	0.148918	0	2.29509	0	0	0	0	0	0
100289341	MAN1B1 antisense RNA 1 (head to head)	MAN1B1-AS1	4.499	7.17654	4.15966	3.51807	5.4019	5.19011	5.32208	4.70488	6.31964	2.95045	3.52818	4.72253	6.61187	3.75369	4.84953	6.28512	6.68687	7.70103	4.79707	3.7262	3.06991	5.1108	4.1636
100289361	uncharacterized LOC100289361	LOC100289361	2.37351	1.46739	1.82734	1.04962	1.50603	0.772046	1.42502	2.44348	2.30415	2.6764	2.13613	2.67589	0	1.36258	0.625789	2.85066	3.44448	1.78001	1.36845	1.37501	3.26853	3.78568	1.60612
100289373	UBAC2 antisense RNA 1	UBAC2-AS1	0.331568	1.12743	1.92576	2.09572	1.18284	1.16587	0.712223	1.20567	1.50617	1.28989	1.22016	0.573175	0.817387	1.28907	1.32129	1.05903	1.66007	0.977026	0.879363	0.525942	0.606768	2.13433	0.679009
100289388	KCTD21 antisense RNA 1	KCTD21-AS1	5.38781	3.33093	2.53189	4.17775	4.87233	6.27877	2.18588	3.76761	6.14255	2.85513	3.77315	3.82647	4.19627	5.20627	5.29576	3.35408	3.516	3.46267	5.31264	5.48934	3.79218	5.88069	4.54072
100289410	MCF2L antisense RNA 1	MCF2L-AS1	1.00194	0.722673	1.69533	0.202199	0.180521	0.374793	1.19567	1.27093	1.5857	0.315795	0.213373	1.92448	2.22169	0.775799	0.241105	0.0961019	1.17669	0.320043	0.639714	0.953581	0.470139	1.387	0.227982
100289462	defensin, beta 4B	DEFB4B	18.338	10.0034	11.3079	2.19434	6.99671	12.9123	11.5856	14.9602	7.97306	3.49705	0	6.10279	0	13.61	4.85931	52.1465	0.240035	4.49657	25.3665	0	51.7804	5.67444	50.013
100289473	cytoskeleton associated protein 2-like pseudogene	LOC100289473	0	0	0	0.0625274	0	0	0.396156	0.363906	0	0	0	0	0	0	0.447351	0	0	0.432989	0.684773	0	0.484615	0	0.493504
100289495	uncharacterized LOC100289495	LOC100289495	0.674497	0	0.442788	0.298797	0	0.443077	0.214551	0.250413	0.519313	0.146665	0.26486	0.180974	0	0.470639	0	0.312429	0.347768	0.153705	0	0.260952	0.0578952	0.375764	0.0673796
100289509	KCNIP2 antisense RNA 1	KCNIP2-AS1	0.265118	0	0	0.0481526	0	0.396688	0	0	0	0.0537176	0	0.31248	0	0	0.51676	0.457722	0.294971	0	0	0.126161	0	0.137628	0.162878
100289511	uncharacterized LOC100289511	LOC100289511	14.1072	24.1926	15.6246	13.5783	17.8123	17.2428	21.7483	16.9447	21.5501	10.7052	29.2773	14.3327	16.8771	15.3906	20.2776	12.9536	17.6951	23.6359	18.7865	12.7422	15.0836	9.60892	16.0826
100289561	uncharacterized LOC100289561	LOC100289561	3.08795	2.29089	3.71822	3.05105	1.60232	3.3729	3.31652	3.02912	4.18439	2.15232	3.36171	3.54254	7.39496	3.39772	4.17313	3.73191	3.6418	4.79372	7.53447	3.44832	2.69506	4.61667	2.52949
100289574	hect domain and RLD 2 pseudogene 4	HERC2P4	1.54317	1.57051	1.14348	1.13838	2.56008	1.03017	1.49349	0.702682	2.13864	2.17429	1.67452	1.71625	0.501661	1.11457	1.25458	0.594337	1.13582	0.102377	2.37167	1.06951	0.668404	0.953093	1.05017
100289580	uncharacterized LOC100289580	LOC100289580	0.544839	0.747361	1.02507	0.494788	1.68414	0.777014	0.809833	0.619122	0.655448	0.496774	0.678771	0.816094	0.719543	0.387175	1.04724	0.499725	0.416755	0.636314	0.54187	0.604967	0.850852	0.506748	0.808927
100289635	zinc finger protein 605	ZNF605	1.85338	2.14764	2.22378	2.39868	3.12852	2.48524	3.51186	1.55874	2.3159	2.10953	2.82629	2.89672	2.1876	3.1574	3.93937	2.99001	2.52407	2.53304	3.33066	1.63862	2.99392	3.00029	2.76262
100289650	uncharacterized LOC100289650	LOC100289650	0	0	0	0	0.946219	0	0	0	0.0528558	0	0	0	0	0	0	0.118524	0	0	0.333795	0	0	0	0
100289656	Dexi homolog (mouse) pseudogene	LOC100289656	3.44801	3.50839	3.05278	2.9747	2.32963	3.60067	3.03093	2.79431	3.87146	1.10616	4.46081	3.66887	2.8671	3.95199	1.55573	2.97647	3.99611	2.6846	2.73067	2.59793	1.61791	3.48041	3.0598
100289673	phosphoglycerate mutase family member 5 pseudogene	LOC100289673	0	0	0	0	0	0	0	0	0	0	0	0	0	0	0	0	0	0	0	0	0	0	0
100289678	zinc finger family member 783	ZNF783	2.39558	1.32936	2.07499	1.96058	2.04758	1.50071	2.21421	1.80615	2.05553	1.85968	1.85872	2.16585	4.20136	1.46086	2.36283	1.23331	2.21576	1.68022	1.82437	1.71226	1.69627	1.36845	1.98598
100292680	long intergenic non-protein coding RNA 942	LINC00942	0.916806	0	0.426151	0.54118	0	0.55729	0.30771	0.411875	0.441171	0	0.571087	0	0	0.294227	0.248196	0.370981	0.669402	0.41182	0.177296	0	0.302479	0.237966	0.281625
100293516	zinc finger protein 587B	ZNF587B	4.79296	4.1532	4.09018	4.3072	4.86921	5.78909	4.26763	4.46009	3.2308	5.33542	4.63378	4.76438	5.76209	5.50675	4.53566	4.22057	4.51883	3.41704	6.4834	3.18764	3.14318	4.02361	2.75934
100293534	complement component 4B (Chido blood group), copy 2	C4B_2	0.968782	1.02535	0.565918	0.573773	0.138737	0.234372	1.32384	0.943915	1.36612	1.24283	0.224028	0.993948	0.596446	0.576434	0.200691	1.38057	0.410059	0.430436	0.709826	1.77891	0.945912	1.79026	0.435604
100294145	uncharacterized LOC100294145	LOC100294145	0.316607	0.230411	0.249881	0.290479	0.350574	0.32755	0.563499	0.260088	0.291124	0.356309	0.323176	0.385251	0.184772	0.339742	0.333833	0.237388	0.251612	0.231447	0.262301	0.28009	0.359094	0.330591	0.336411
100294362	uncharacterized LOC100294362	LOC100294362	3.18152	4.85821	3.38636	4.38282	3.38294	2.22413	3.05425	3.41083	5.39434	2.25446	2.46579	4.42609	2.89806	4.08094	3.78029	5.43282	2.08904	3.12373	4.70304	6.3317	4.7478	7.17192	3.13306
100294720	neuroblastoma highly expressed 1	NHEG1	0	0	0	0	0	0	0	0	0	0	0	0	0	0	0.245714	0	0	0	0	0	0	0	0
1003	cadherin 5, type 2 (vascular endothelium)	CDH5	0.0467231	0.42366	0.308877	0.226298	0.719756	0.116518	0.561557	0.092193	0.143894	0.164094	0.788055	0.232518	0.603338	0.114245	0.107936	0.403334	0	0.156707	0.2616	0	0.427516	0.0323398	0.688917
100302111	microRNA 1184-1	MIR1184-1	66.2393	46.9737	95.2143	66.5235	29.4851	58.787	78.715	43.3842	42.4995	54.2114	52.7743	88.7885	31.2561	70.9788	65.8216	59.9836	55.6347	73.7432	109.079	51.0931	78.6178	45.8481	91.4969
100302112	microRNA 1284	MIR1284	0	0	0	0	0	0	0	0	0	0	0	0	0	0	0	0	0	2.69536	0	0	0	0	0
100302113	microRNA 1200	MIR1200	0	0	0	0	0	0	0	0	0	0	0	0	0	0	0	0	0	0	0	0	0	0	0
100302115	microRNA 1468	MIR1468	0	0	0	0	0	0	0	0	0	0	0	0	0	0	0	0	0	0	0	0	0	0	0
100302116	microRNA 1265	MIR1265	0	0	0	0	0	0	0	0	0	0	0	0	0	0	0	0	0	0	0	0	0	0	0
100302117	microRNA 320b-1	MIR320B1	0	0	0	0	0	0	0	0	0	0	0	0	0	0	0	0	0	0	0	0	0	0	0
100302118	microRNA 1286	MIR1286	0	0	0	0	0	0	0	0	0	0	0	0	0	0	0	0	0	0	0	0	0	0	0
100302119	microRNA 1538	MIR1538	0	0	0	0	0	0	0	0	0	0	0	0	0	0	0	0	0	0	0	0	0	0.729501	0
100302121	microRNA 1276	MIR1276	0	0	0	0	0	0	0	0	0	0	0	0	0	0	0	0	0	0	0	0	0	0	0
100302123	microRNA 1275	MIR1275	0	0	0	0	0	0	0	0	0	0	0	0	0	0	0	0	0	0	0	0	0	0	0
100302124	microRNA 1288	MIR1288	0	0	0	0	0	0	0	0	0	0	0	0	0	0	0	0	0	0	0	0	0	0	0
100302126	microRNA 1471	MIR1471	0	0	0	0	0	0	0	0	0	0	0	0	0	0	0	0	0	0	0	0	0	0	0
100302127	microRNA 1470	MIR1470	0	0	0	0	0	0	0	0	0	0	0	0	0	0	0	0	0	0	0	0	0	0	0
100302129	microRNA 1915	MIR1915	0	0	0	0	0	0	0	0	0	0	0	0	0	0	0	0	0	0	0	0	0	0	0
100302131	microRNA 302f	MIR302F	0	0	0	0	0	0	0	0	0	0	0	0	0	0	0	0	0	0	0	0	0	0	0
100302132	microRNA 1182	MIR1182	0	0	0	0	8.59802	1.48758	1.52541	0	0	0	4.06509	0	0	0	5.1676	5.14938	0	0	0	0	0.933009	1.37628	1.62878
100302133	microRNA 1287	MIR1287	4.28607	1.76653	4.04776	8.30364	0	6.41313	3.83611	6.04083	4.94994	3.47374	13.1438	2.80653	18.4487	0	0	0	6.35825	0	4.42059	0	5.02788	1.97776	0
100302134	microRNA 1289-2	MIR1289-2	0	0	0	0	0	0	0	0	0	0	0	0	0	0	0	0	0	0	0	0	0	0	0
100302135	microRNA 320c-1	MIR320C1	0	0	0	0	0	0	0	0	0	0	0	0	0	0	0	0	0	0	0	0	0	0	0
100302136	microRNA 1252	MIR1252	0	0	0	0	0	0	0	0	0	0	0	0	0	0	0	0	0	0	0	0	0	0	0
100302137	microRNA 1914	MIR1914	3.21455	0	3.98451	0	0	5.41108	0	0	0	0	2.46446	0	0	0	3.48095	7.63109	0	0	12.7881	0	1.69691	0	1.9749
100302138	microRNA 1292	MIR1292	0	6.02227	0	6.36927	0	0	0	3.295	0	3.15795	5.22765	0	0	0	0	1.68178	0	4.90065	0	0	0	5.39389	0
100302139	microRNA 1537	MIR1537	0	0	0	0	0	0	0	0	0	0	0	0	0	0	0	0	0	0	0	0	0	0	0
100302141	microRNA 1913	MIR1913	0	0	0	2.91925	0	0	0	0	0	0	0	0	0	0	0	0	3.57652	0	0	0	0	0	0
100302142	microRNA 1246	MIR1246	0	0	0	0	0	0	0	0	0	0	0	0	0	0	0	0	0	0	0	0	0	0	0
100302143	microRNA 1248	MIR1248	3.0326	8.99932	6.87355	2.64385	26.5545	3.17631	6.04886	3.59031	11.2074	0	6.5099	0	0	4.00419	9.45768	4.18859	11.4719	4.35907	24.6647	0	7.25722	0	1.98732
100302144	microRNA 1912	MIR1912	0	0	0	0	0	0	0	0	0	0	0	0	0	0	0	0	0	0	0	0	0	0	0
100302145	microRNA 1247	MIR1247	0	0	0	0	0	0	0	0	0	0	0	0	0	0	0	0	0	0	0	0	0	0	0
100302149	microRNA 1249	MIR1249	0	0	0	0	0	0	0	0	0	0	0	0	0	0	0	0	0	0	4.30577	0	0	0	0
100302150	microRNA 1296	MIR1296	0	0	0	0	0	0	0	0	0	0	0	0	0	2.56307	3.02691	4.22274	0	3.51569	0	5.7641	0	0	0
100302152	microRNA 548n	MIR548N	0	0	0	0	0	1.82652	0	0	5.0126	0	0	0	0	0	0	0	0	2.92444	0	0	0	2.25314	0
100302153	microRNA 1298	MIR1298	0	0	0	0	0	0	0	0	0	0	0	0	0	0	0	0	0	0	0	0	0	0	0
100302155	microRNA 1256	MIR1256	0	0	0	1.71721	0	0	0	0	0	0	0	0	0	0	0	0	0	0	0	0	0	0.654406	0
100302156	microRNA 1229	MIR1229	0	0	0	0	0	0	0	0	0	0	0	0	0	0	5.65024	3.21732	0	0	0	0	0	0	0
100302157	microRNA 1185-1	MIR1185-1	0	0	0	0	0	0	0	0	0	0	0	0	0	0	0	0	0	0	0	0	0	0	0
100302158	microRNA 1231	MIR1231	0	0	0	0	0	0	0	0	0	0	0	0	0	0	0	0	0	0	0	0	0	0	0
100302159	microRNA 548f-3	MIR548F3	0	0	0	0	0	0	0	0	0	0	0	0	0	0	0	0	0	0	0	0	0	0	0
100302160	microRNA 1233-1	MIR1233-1	0	0	0	0	0	0	0	0	0	0	0	0	0	0	0	0	0	0	0	0	0	0	0
100302161	microRNA 1205	MIR1205	0	0	0	0	0	0	0	0	0	0	0	0	0	0	0	0	0	0	0	0	0	0	0
100302163	microRNA 1278	MIR1278	0	0	0	0	0	0	0	0	0	0	0	0	0	0	0	0	0	0	0	0	0	0	0
100302164	microRNA 2113	MIR2113	0	0	0	0	0	0	0	0	0	0	0	0	0	0	0	0	0	0	0	0	0	0	0
100302166	microRNA 1322	MIR1322	0	0	0	0	0	0	0	0	0	0	0	0	0	0	0	0	0	0	0	0	0	0	0
100302168	microRNA 1257	MIR1257	0	0	0	0	0	0	0	0	0	0	0	0	0	0	0	0	0	0	0	0	0	0	0
100302169	microRNA 320d-2	MIR320D2	0	0	0	0	0	0	0	0	0	0	0	0	0	0	0	0	0	0	0	0	0	0	0
100302170	microRNA 1206	MIR1206	4.35871	0	0	0	0	0	0	0	0	0	0	0	0	0	0	0	0	0	0	0	0	0	0
100302172	microRNA 1258	MIR1258	0	0	0	0	0	0	0	0	0	0	0	0	0	0	0	0	0	0	0	0	0	0	0
100302174	microRNA 1307	MIR1307	14.6704	0	0	1.56738	6.99671	4.19651	2.97915	4.37859	2.32548	6.6444	0.3308	5.76375	0	4.43118	1.12138	4.4697	15.8423	7.75271	0	2.46395	1.82218	9.2583	4.94829
100302175	microRNA 1207	MIR1207	0	0	0	0	0	0	0	0	0	0	0	0	0	0	0	0	0	0	0	0	0	0	0
100302178	microRNA 1295a	MIR1295A	0	5.53439	0	0	0	0	0	0	0	1.97871	0	5.1157	0	0	0	0	4.52724	0	0	0	0	0	0
100302179	microRNA 1270	MIR1270	0	0	0	0	0	0	0	0	0	0	0	0	0	0	0	0	0	0	0	0	0	0	0
100302182	microRNA 1279	MIR1279	0	0	0	3.01342	0	12.4125	0	0	3.99189	7.56379	0	0	0	0	0	0	0	0	0	0	0	0	0
100302184	microRNA 1272	MIR1272	0	0	0	0	0	0	0	0	0.383716	0	0	0.783218	0	0	0	0	0	0	0	0	0	0	0
100302185	microRNA 1204	MIR1204	0	0	0	0	24.8958	0	0	5.68019	0	0	0	0	0	1.40777	2.49382	0	0	0	5.0898	0	0	0	0
100302186	microRNA 548i-3	MIR548I3	0	0	0.305619	0	5.59737	0	0.331016	0	0	0	2.6464	0	0	1.89908	0	0	0	0	0	0	0	0.298655	0
100302187	microRNA 1297	MIR1297	0	0	0	0	0	0	0	0	0	0	0	0	0	0	0	0	0	0	0	0	0	0	0
100302188	microRNA 1243	MIR1243	0	0	0	0	0	0	0	0	0	0	0	0	0	0	0	0	0	0	0	0	0	0	0
100302190	microRNA 1976	MIR1976	0	0	0	0	0	0	0	0	4.75956	0	0	0	0	0	0	0	0	4.4429	0	0	0	2.56728	0
100302191	microRNA 548i-4	MIR548I4	0	0	0	0	0	0	0	0	0	0	0	0	0	0	0	0	0	0	0	0	0	0	0
100302192	microRNA 548f-1	MIR548F1	0	0	0	0	0	0	0	0	0	0	0	0	0	0	0	0	0	0	0	0	0	0	0
100302195	microRNA 320c-2	MIR320C2	0	0	0	0	0	0	0	0	0	0	0	0	0	0	0	0	0	0	0	0	0	0	0
100302196	microRNA 1234	MIR1234	0	0	0	0	0	0	0	0	0	0	0	0	0	0	0	0	0	0	0	0	0	0	0
100302197	microRNA 1306	MIR1306	15.8837	36.9413	16.072	14.8367	0	18.1076	1.74076	5.11694	7.5705	3.06506	20.8754	11.2922	18.646	9.98691	14.4152	4.57049	6.73227	7.61043	34.7703	6.71869	2.66182	15.7057	23.5439
100302201	microRNA 1228	MIR1228	0	0	0	0	0	0	0	0	0	0	0	0	0	0	0	2.28077	0	0	0	0	0	0	0
100302202	microRNA 1266	MIR1266	0	0	0	0	0	0	0	0	0	0	0	0	0	0	0	0	0	0	0	0	0	0	0
100302204	microRNA 548i-1	MIR548I1	0	0	0.305619	0	5.59737	0	0	0	0	0	2.6464	0	0	1.89908	0	0	0	0	0	0	0	0.298655	0
100302205	microRNA 1283-2	MIR1283-2	0	0	0	0	0	0	0	0	0	0	0	0	0	0	0	0	0	0	0	0	0	0	0
100302208	microRNA 1253	MIR1253	0	0	0	0	0	0	0	0	0	0	0	0	0	0	0	0	0	0	0	0	0	0	0
100302209	microRNA 1185-2	MIR1185-2	0	0	0	0	0	0	0	0	0	0	0	0	0	0	0	0	0	0	0	0	0	0	0
100302210	microRNA 1909	MIR1909	25.7164	11.4273	3.98451	6.42235	0	10.2209	34.525	0.679594	9.89988	9.11857	3.69669	17.0497	0	2.94753	12.5314	24.2807	15.2002	20.2152	20.6031	18.3564	12.444	6.11869	4.60809
100302211	microRNA 1203	MIR1203	0	0	0	0	0	0	0	0	0	0	0	0	0	0	0	0	0	0	0	0	0	0	0
100302212	microRNA 1324	MIR1324	0	0	0	0	0	0	0	0	0	0	0	0	0	0	0	0	0	0	0	0	0	0	0
100302213	microRNA 1181	MIR1181	11.9057	26.0073	10.1194	22.489	0	11.8762	26.183	42.957	18.3331	12.2224	28.5999	15.5918	0	11.0623	16.5023	12.3331	10.5971	13.6907	21.0504	13.0937	24.5808	24.722	33.1588
100302214	microRNA 1277	MIR1277	0	0	0	0	0	0	0	0	0	0	0	0	0	0	0	0	0	0	0	0	0	0	0
100302217	microRNA 1827	MIR1827	0	0	0	0	0	0	0	0	0	0	0	0	0	0	0	0	0	0	0	0	0	0	0
100302219	microRNA 1245a	MIR1245A	0	0	0	0	0	0	0	0	0	0	0	0	0	0	0	0	0	0	0	0	0	0	0
100302220	microRNA 1293	MIR1293	0	0	0	0	0	0	0	0	0	0	0	0	0	0	0	0	0	0	0	0	0	0	0
100302221	microRNA 1291	MIR1291	5.91182	0	0	2.68437	0	1.65857	5.66913	1.24983	6.82751	0	0	0	0	10.8415	8.32227	1.27584	8.22188	3.71774	0	0	3.12075	3.06894	0
100302222	microRNA 1911	MIR1911	0	0	0	0	0	0	0	0	0	0	0	0	0	0	0	0	0	0	0	0	0	0	0
100302224	microRNA 2110	MIR2110	1.71443	7.9494	7.89313	0	11.1201	15.3915	4.60334	3.6245	16.4998	7.64223	12.4866	6.06211	0	14.4625	6.68343	8.87981	8.58364	1.23216	4.54689	0	7.84349	12.4599	6.31967
100302225	microRNA 2053	MIR2053	0	0	0	0	0	0	0	0	0	0	0	0	0	0	0	0	0	0	0	0	0	0	0
100302226	microRNA 1238	MIR1238	0	0	0	0	0	0	0	0	0	0	0	0	0	0	0	0	0	0	0	7.37206	0	0	0
100302229	microRNA 1250	MIR1250	0	0	0	0	0	0	0	0	0	0	0	0	0	0	2.46439	0	0	4.49794	2.51487	0	0	0	0
100302232	microRNA 1226	MIR1226	0	0	0	0	0	0	0	0	3.95995	0	0	0	0	0	0	0	0	0	0	0	0	0	0
100302234	microRNA 664a	MIR664A	0	0	0	0	0	0	0	0	0	0	0	0	0	0	0	0	0	0	0	0	0	0	0
100302235	microRNA 1179	MIR1179	0	0	0	0	0	0	0	0	0	0	0	0	0	0	0	0	0	0	0	0	0	0	0
100302236	microRNA 1260a	MIR1260A	0	0	0	0	0	0	0	0	0	0	0	0	0	0	0	0	0	0	0	0	0	0	0
100302237	microRNA 1281	MIR1281	21.4303	5.88844	10.9627	7.78467	25.0975	3.56285	0	10.0681	4.58328	0	4.56382	0	0	4.3667	5.15696	3.08327	3.97391	4.27835	12.6303	8.30949	0	0	2.92577
100302238	microRNA 103b-1	MIR103B1	0	0	0	0	0	0	0	0	0	0	0	0	0	0	0	0	0	0	0	0	0	0	0
100302239	microRNA 548f-5	MIR548F5	0	0	0	0	0	0	0	0	0	0	0	0	0	0	0	0	0	0	0	0	0	0	0
100302240	microRNA 1304	MIR1304	0	0	0	0	0	0	0	0	0	0	0	0	0	0	0	4.87902	0	0	0	0	0	0	0
100302242	microRNA 1236	MIR1236	0	0.779353	0.372037	0.305281	0	0.471553	0	0	1.37498	0	0	0.412725	0	0	0	0	0	0	0	0	0	0.0727117	0.430261
100302243	microRNA 1972-1	MIR1972-1	0	0	0	0	0	0	0	0	0	0	0	0	0	0	0	0	0	0	0	0	0	0	0
100302246	microRNA 1301	MIR1301	0	0	0	0	0	0	0	0	0	0	0	0	0	0	0	0	0	0	0	0	0	0	1.28449
100302250	microRNA 1197	MIR1197	0	0	0	0	0	0	0	0	0	0	0	0	0	0	0	0	0	0	0	0	0	0	0
100302251	microRNA 1264	MIR1264	0	0	0	0	0	0	0	0	0	0	0	0	0	0	0	0	0	0	0	0	0	0	0
100302254	microRNA 1282	MIR1282	193.51	202.67	259.698	435.633	134.701	307.163	188.496	340.739	259.259	212.552	342.585	312.609	128.527	172.766	268.55	266.504	285.413	314.751	189.079	262.119	297.939	269.2	293.562
100302255	microRNA 1323	MIR1323	0	0	0	0	0	0	0	0	0	0	0	0	0	0	0	0	0	0	0	0	0	0	0
100302256	microRNA 1180	MIR1180	0	0	3.95976	0	0	0	0	2.3638	0	0	0	0	0	0	0	0	0	0	0	0	0	0	0
100302257	microRNA 1539	MIR1539	0	0	0	1.86832	0	0	0	0	0	0	0	0	0	5.65925	0	0	0	0	4.54689	0	0	2.66997	0
100302258	microRNA 1469	MIR1469	8.20737	0	0	0	0	0	4.19757	4.62702	0	4.43456	0	0	0	0	0	0	0	0	0	0	0	0	0
100302260	microRNA 2052	MIR2052	0	0	0	0	0	0	0	0	0	0	0	0	0	0	0	0	0	0	0	0	0	0	0
100302261	microRNA 1910	MIR1910	0	0	0	0	0	0	0	0	0	0	0	0	0	0	0	0	0	0	0	0	0	0	0
100302263	microRNA 1908	MIR1908	0	0	0	0	0	0	0	0	4.94994	0	0	0	0	0	0	0	0	0	0	0	0	0	0
100302265	microRNA 1283-1	MIR1283-1	0	0	0	0	0	0	0	0	0	0	0	0	0	0	0	0	0	0	0	0	0	0	0
100302267	microRNA 2054	MIR2054	0	0	0	0	0	0	0	0	0	0	0	0	0	0	0	0	0	0	0	0	0	0	0
100302270	microRNA 1305	MIR1305	0	0	0	0	0	0	0	0	0	0	0	0	0	0	0	0	0	0	0	0	0	0	0
100302274	microRNA 1178	MIR1178	9.18443	0	0	2.0531	0	21.1422	8.6719	5.97445	2.71975	0	0	9.99249	37.3213	4.14597	0.612035	7.31853	5.50234	9.64744	4.99658	0	20.885	3.91205	7.52342
100302277	microRNA 548i-2	MIR548I2	0	0	2.13934	0	0	0	0	0	0	0	0	0	0	0	0	0	0	0	0	0	0	0	0
100302279	microRNA 1262	MIR1262	2.76521	0	0	0.502237	0	0	0	0	0	0	0	0	0	0	0	0	0	0	0	0	0	2.87094	0
100302280	microRNA 1237	MIR1237	0	0	0	0	0	0	0	0	0	0	0	0	0	0	0	0	0	0	0	0	0	0	3.61419
100302281	microRNA 1208	MIR1208	0	0	0	0	0	0	0	0	0	0	0	0	0	0	0	0	0	0	0	0	0	0	0
100302282	microRNA 103b-2	MIR103B2	0	11.5395	0	1.50671	0	0	3.97754	7.01516	3.19351	2.52126	6.3599	2.4444	0	0.760652	2.69493	5.37085	0	0	0	0	1.45971	0	0
100302283	microRNA 1227	MIR1227	0	0	0	0	0	2.73287	0	0	0	0	1.68031	0	0	0	0	0	0	0	0	0	0	0	0
100302285	microRNA 1244-1	MIR1244-1	294.798	174.257	219.079	298.903	288.597	331.703	225.555	176.197	220.031	317.72	235.176	210.387	315.694	298.635	331.285	297.46	186.895	297.241	218.161	387.027	267.229	271.068	258.663
100302287	microRNA 548h-3	MIR548H3	0	0	0	0	0	0	0	0	0	0	0	0	0	0	0	0	0	0	0	0	0	0	0
100302289	microRNA 1251	MIR1251	0	0	0	0	0	0	0	0	0	0	0	0	0	0	0	0	0	0	0	0	0	0	0
100302290	microRNA 1973	MIR1973	0	0	0	0	0	0	0	0	0	0	0	0	0	0	0	0	0	0	0	0	0	0	0
100302401	RASAL2 antisense RNA 1	RASAL2-AS1	0.632461	0.646016	0.837512	0.918977	0.579668	0.884616	0.337529	0.325554	0.741009	0.735458	0	0.475358	2.67929	0.96822	1.4293	0.712132	1.22379	0.57313	0.510504	0.872371	0.232255	0.913593	0.0450504
100302526	family with sequence similarity 41, member A, Y-linked 2	FAM41AY2	0	0	0	0	0	0	0	0	0	0	0	0	0	0	0	0	0	0	0	0	0	0	0
100302640	long intergenic non-protein coding RNA 882	LINC00882	0.639712	0	0.528625	0.852053	0	0	0	1.53275	0	0.345646	0.32696	0	0	0.391048	0	0.644265	0	2.14556	0	0	0	1.18075	0
100302650	BRE antisense RNA 1	BRE-AS1	2.01515	9.9667	1.48223	1.77372	5.12143	2.34839	1.04054	1.37639	1.43217	1.13069	1.06957	0.578562	0	2.55843	0.43643	0.501798	1.12103	28.8266	6.26945	1.74577	0.736453	1.71668	7.65039
100302652	GPR75-ASB3 readthrough	GPR75-ASB3	7.12892	6.10559	10.3999	10.9049	7.29121	7.11935	6.52267	8.65566	6.59656	7.23549	7.62153	10.2782	8.02323	8.2039	9.03702	7.62191	5.85778	4.04245	4.65443	8.19576	7.98681	7.62785	6.24145
100302691	long intergenic non-protein coding RNA 184	LINC00184	0	0	0.180544	0.185186	0	0.0423775	0	0	0.174447	0	0.0217133	0	0	0.083102	0.122677	0	0.378134	0	0	0.10782	0.059803	0.137223	0
100302692	FTX transcript, XIST regulator (non-protein coding)	FTX	8.5685	7.60861	5.4119	6.91897	8.65071	8.0028	8.16442	5.83828	4.81128	10.4389	11.6738	8.57684	5.47781	6.08521	9.26678	6.24244	7.31699	4.96187	6.68235	6.73519	5.80042	5.91187	7.82359
100302736	TMED7-TICAM2 readthrough	TMED7-TICAM2	6.61279	6.47001	5.80205	7.55263	4.5162	6.73007	6.21565	6.73401	7.40007	6.91261	6.88907	6.63945	7.30826	6.27106	7.51778	8.20268	3.96593	4.48146	8.44423	6.06053	9.8958	7.59414	7.77555
100302739	PCNA antisense RNA 1	PCNA-AS1	40.1819	26.498	46.3674	58.1417	35.0218	35.3223	27.2296	40.634	36.3511	34.7374	43.8982	29.6001	41.6669	38.4406	48.0081	23.8472	33.5299	32.248	34.4865	51.7337	37.4734	32.2158	38.1265
100302740	FAS antisense RNA 1	FAS-AS1	0.207123	0	0	0	0	0	0	0	0	0	0	0	0	0	0.107658	0	0	0.089316	0	0	0.145783	0	0
100302743	small nucleolar RNA, H/ACA box 80B	SNORA80B	0	0	0	0	0	0	0	0	0	0	0	0	0	0	0	0	0	0	0	0	0	0	0
100302746	non-protein coding RNA, upstream of F2R/PAR1	NCRUPAR	1.05829	4.00741	1.87396	1.05718	3.32488	0.296904	0.405938	0.783071	2.74997	1.07214	1.62269	0.935511	0	0.291114	1.94819	1.59873	6.32882	1.61626	1.52031	1.09115	2.23461	1.83126	0.975258
100303453	TSNAX-DISC1 readthrough (NMD candidate)	TSNAX-DISC1	2.73458	2.81899	2.51842	2.73457	2.78037	3.11837	2.61142	2.40862	2.21726	3.20929	2.53709	3.34468	3.14343	3.29845	2.63704	2.7913	2.77549	2.30577	2.72456	2.12776	2.66705	2.27743	2.3228
100303491	ZEB2 antisense RNA 1	ZEB2-AS1	0	0.648552	0.42459	0	0	0	0	1.39404	0	0.971676	0	0	0	0.329793	0.389477	0	0	2.36955	0	1.14104	0.31644	0.103729	0
100303728	SLC25A5 antisense RNA 1	SLC25A5-AS1	4.26803	1.40299	2.50691	2.26885	1.38416	3.3021	2.53954	2.83458	2.75709	3.12164	2.66558	2.74837	2.24852	2.94753	3.76953	2.8037	3.31245	1.85543	2.09823	1.79654	1.37746	2.16157	1.7566
100303749	LSM3 homolog, U6 small nuclear RNA associated (S. cerevisiae) pseudogene	LOC100303749	0.752431	0.516866	0	0.242954	0	0.437827	0.320686	0	0.579317	0.271033	0	0.394155	0	0	0.434553	0	0	0	0	0	0	0.231467	0
100303755	PET117 homolog (S. cerevisiae)	PET117	12.7694	11.2239	10.067	8.38969	9.99297	10.4255	10.3498	7.46497	9.746	7.82941	14.5995	9.37934	5.93088	9.89635	9.42682	6.32629	13.9602	6.70348	5.69343	9.86336	7.19013	8.68472	8.23158
100306951	PITPNA antisense RNA 1	PITPNA-AS1	6.84688	2.08062	2.38372	2.86656	3.19904	3.12553	4.45139	1.76645	1.78698	3.48001	0.0889697	1.73255	3.67824	3.57534	2.71439	1.70303	1.80763	2.16852	3.18036	4.19702	0.980164	2.3294	0.855551
100306975	NADH dehydrogenase (ubiquinone) complex I, assembly factor 4 pseudogene 1	NDUFAF4P1	0.193315	0.136588	0.29341	0.0401271	0	0.227269	0.360165	0.630551	0.127576	0.067147	0	0.0651	0	0.3849	0.0478481	0.83439	0.245809	0.158784	0	0	0.311003	0.267609	0.0904878
100309464	OTX2 antisense RNA 1 (head to head)	OTX2-AS1	0.635758	0.474933	0.581647	0.538864	0.515456	0.376543	0.345474	0.828841	0.550673	0.493795	0.974818	0.457926	0.0310969	0.582947	1.00972	0.388743	0.85471	0.533075	0.304438	0.605074	0.167803	0.293364	0.325488
100310812	speedy/RINGO cell cycle regulator family member E2B	SPDYE2B	8.7537	3.46759	3.20346	3.74512	9.71275	5.49385	5.35995	5.26402	11.8694	1.68169	5.09546	6.70001	3.7108	3.34142	8.9455	3.51241	5.12219	2.0971	7.73866	3.89818	3.46855	5.90186	4.42186
100310846	ankyrin repeat domain 61	ANKRD61	0.858419	0	0.70402	0.196942	0	1.48723	1.17845	0.725919	0.834846	0.585873	0.692751	0	1.37897	0.596548	1.01762	0.702023	0.402138	0.129884	0.279587	0.544659	0.190798	0.18763	0.296073
100313769	microRNA 320b-2	MIR320B2	0	0	0	0	0	0	0.714804	0	1.07607	0	0	0	0	0	0	0	0	0	0.823712	0	0	0	0
100313770	microRNA 548k	MIR548K	0	0	0	0	0	0	0	0	3.41375	0	0	0	0	0	0	0	0	0	0	0	0	0	0
100313771	microRNA 548f-2	MIR548F2	0	0	0	0	0	0	0	0	0	0	0	0	0	0	0	0	0	0	0	0	0	0	0
100313772	microRNA 548m	MIR548M	0	0	0	0	0	0	0	0	0	0	0	0	0	0	0	0	0	0	0	0	0	0	0
100313773	microRNA 548h-2	MIR548H2	0	0	0	0	0	0	0	0	0	0	0	0	0	0	0	0	0	0	0	0	0	0	0
100313777	microRNA 670	MIR670	0	0	0	0	0	0	0	0	0	0	0	0	0	0	0	0	0	0	0	0	0	0	0
100313778	microRNA 759	MIR759	0	0	0	0	0	0	0	0	0	0	0	0	0	0	0	0	0	0	0	0	0	0	0
100313779	microRNA 2117	MIR2117	0	0	0	0	0	0	2.46607	0	0	2.6053	0	0	0	0	0	0	0	0	0	0	0	0	0
100313780	microRNA 2278	MIR2278	0	0	0	1.45963	0	0	0	0	0	0	0	0	0	0	0	0	0	0	0	0	0	0	0
100313781	microRNA 718	MIR718	0	0	0	0	0	0	0	0	0	0	0	0	0	0	0	0	0	0	0	0	0	3.81425	0
100313824	microRNA 663b	MIR663B	15.0944	0	9.50344	18.277	5.43918	11.2927	16.2975	18.9104	0	3.17168	4.71462	5.71068	3.93767	5.33118	22.2781	8.20417	11.8181	4.41972	3.95382	0	0.393486	0.773906	0
100313837	microRNA 762	MIR762	14.7172	11.972	36.759	60.2139	54.0096	52.7344	69.5254	51.7474	59.6378	53.9895	40.3815	63.2991	62.7418	25.5689	44.9588	32.0957	67.2213	21.7113	20.5432	34.4029	67.6038	46.6441	44.4153
100313838	microRNA 764	MIR764	0	0	0	0	0	0	0	0	0	0	0	0	0	0	0	0	0	0	0	0	0	0	0
100313839	microRNA 2114	MIR2114	0	0	0	0	0	0	0	0	0	0	0	0	0	0	0	0	0	0	0	0	0	0	0
100313841	microRNA 548q	MIR548Q	12.6995	6.86985	7.87064	6.34306	0	2.96904	7.91579	1.34241	7.94435	3.21643	2.43404	3.11837	0	0	0	0	12.3633	0	0	5.53966	1.11731	5.49378	0
100313842	microRNA 2276	MIR2276	0	0	0	0	0	1.08086	0	0	0	0	0	0	0	0	0	0	0	0	0	0	1.52531	0	0
100313843	microRNA 711	MIR711	2.5378	0	0	1.84374	0	0	0	0	0	0	0	0	0	0	4.39699	0	0	0	0	0	0	0	0
100313884	microRNA 548h-4	MIR548H4	0	0	0	0	0	0	0	0	0	0	0	0	0	0	0	0	0	0	0	0	0	0	0
100313886	microRNA 2116	MIR2116	0	0	0	0	0	0	0	0	0	0	0	0	0	0	0	0	0	0	0	0	0	0	0
100313887	microRNA 2277	MIR2277	2.0739	0	8.81367	3.01342	0	2.58594	1.06068	4.67677	0.532252	5.60281	3.70994	5.432	8.11528	4.05681	2.39549	3.58057	3.07657	8.94313	0	0	4.37912	0.95698	5.09651
100313892	microRNA 761	MIR761	0	0	15.4364	3.95831	0	0	0	0	6.71178	0	7.5187	0	0	4.79597	11.3278	6.58461	0	1.56631	14.4499	0	3.06786	0	0
100313895	microRNA 548f-4	MIR548F4	0	0	0	0	0	0	0	0	0	0	0	0	0	0	0	0	0	0	0	0	0	0	0
100313896	microRNA 320d-1	MIR320D1	0	0	0	0	0	0	0	0	3.09371	0	0	0	0	0	0	0	0	0	0	0	0	0	0
100313914	microRNA 548j	MIR548J	0	0	0	0	0	0	0	0	0	0	0	0	0	0	0.994557	0	0	0	0	0	0	0	0
100313923	microRNA 449c	MIR449C	0	0	0	0	0	0	0	0	0	0	0	0	0	0	0	0	0	0	0	0	0	0	0
100313938	microRNA 548g	MIR548G	0	0	0	0	0	0	0	0	0	0	0	0	0	0	0	0	0	0	0	0	0	0	0
100316868	HOXA distal transcript antisense RNA	HOTTIP	0	0	0	0	0	0	0	0	0	0	0	0	0	0	0	0	0	0	0	0	0	0	0
100316904	Sin3A-associated protein, 25kDa	SAP25	1.53991	0.952024	1.69061	1.06282	3.05886	3.28337	5.84769	1.88821	4.09037	0.561623	1.8299	2.299	3.97697	0.508316	1.80092	0.996985	1.54197	4.03958	2.92689	1.51444	0.921276	1.4922	3.40581
100329109	glycine cleavage system protein H (aminomethyl carrier) pseudogene 3	GCSHP3	8.67929	6.51851	7.05828	8.7344	12.2495	9.90828	7.3489	7.33961	7.57341	8.80593	6.4076	11.0128	7.92457	6.50814	8.79984	6.71536	10.5865	6.46886	3.41017	5.79247	6.01837	9.43391	5.89836
100329135	TRPC5 opposite strand	TRPC5OS	0	0.171437	0.0604344	0	0	0	0.0981847	0.10823	0.114962	0.0864401	0.0817671	0	0	0	0	0	0	0.0459915	0	0	0	0	0
100335030	FGFR1 oncogene partner 2 pseudogene	LOC100335030	1.01726	0.855315	1.06638	0.354744	0.544349	0.684946	1.20182	0.533352	2.36532	0.725528	0.733099	1.56668	2.36447	0.776057	0.846003	0.684954	1.24499	1.53533	0.917292	0.903622	0.973754	0.929422	0.533305
100337591	small nucleolar RNA, H/ACA box 70F	SNORA70F	2.38115	0	0	0	0	0	0	0	1.09999	1.54388	0	0	0	0	0	0	0	0	0	0	1.00558	0	0
100337616	casein alpha s2-like B, pseudogene	CSN1S2BP	0	0	0	0	0	0	0	0	0	0	0	0	0	0	0	0	0	0	0	0	0	0	0
100359394	long intergenic non-protein coding RNA 102	LINC00102	0	0.59457	0	0	0	0	0	0	0	0	0.221193	0	0	0.0352733	0	0	0	0.241917	0.127531	0	0	0	0
10036	chromatin assembly factor 1, subunit A (p150)	CHAF1A	4.51941	6.03993	5.09451	6.59473	2.2765	6.34502	4.2343	4.91145	7.92168	7.09192	7.53419	5.22856	4.62811	6.22128	5.198	5.32908	5.77721	4.13271	6.47759	7.1139	4.90004	5.53749	6.61647
100379132	small nucleolar RNA, H/ACA box 70G	SNORA70G	0	0	0	0	0	1.35489	0	0	0	0	0	0	0	0	0	0	2.01494	0	0	0	0	0	0
100379141	small nucleolar RNA, H/ACA box 70D	SNORA70D	0	0	0	0	0	0	0	0	1.46665	0	0	0	0	0	0	0	0	0	0	0	0	0	0
100379174	MACROD2 antisense RNA 1	MACROD2-AS1	0	0	0.0765762	0	0	0	0	0.0914252	0	0	0	0	0	0	0	0	0	0	0.127435	0	0.0760946	0	0
100379220	transmembrane emp24 protein transport domain containing 11, pseudogene	TMED11P	0	0	0	0	0	0.631687	0	0	0.0928694	0	0	0.473898	0	0	0	0	0	0.346763	0.853075	0	0.169797	0.333956	0
100379224	uncharacterized LOC100379224	LOC100379224	3.02231	2.8737	1.78843	2.8489	2.6055	1.28797	1.77563	1.94112	3.03388	1.55032	2.61038	2.13433	1.77396	2.59586	2.18738	2.17966	1.08541	0.673639	2.80714	1.49284	2.04646	2.23756	1.56691
100379249	BOK antisense RNA 1	BOK-AS1	0.311337	0	0.496169	0.735114	0	0.407614	0.0597112	0	0	0.315412	1.31279	0	0	0	0.404566	0	0.779387	0.167819	0.550471	0	0.219133	0.215494	0.57382
100379250	small nucleolar RNA, H/ACA box 70E	SNORA70E	0	0	0	0	0	0	0	0	0	0	0	0	0	0	0	0	0	0	0	0	0	0	0
100379251	NPPA antisense RNA 1	NPPA-AS1	3.48146	0.239152	2.30152	0.843105	1.97588	1.3023	1.89926	0.981363	3.54418	1.28541	1.30489	1.91493	0.227052	0.822895	0.670219	1.70303	0.817736	0.750642	3.48814	1.64445	0.898484	1.20486	1.39423
100379345	MIR181A2 host gene (non-protein coding)	MIR181A2HG	0	0	0.516631	0	0	0.233866	0	0.264348	0	0	0	0.163752	0	0	1.08321	0	0.115933	0.524219	0	0	0.366701	0.793347	0
100379571	BACE1 antisense RNA	BACE1-AS	2.01919	1.09854	1.88785	2.75788	2.88131	2.59828	2.85023	0.956212	3.42019	2.02926	1.98148	0.761572	9.3866	1.83665	3.84829	1.8825	2.24656	0.464383	3.1417	1.3324	2.33076	1.3976	0.793928
100379661	GRIK1 antisense RNA 2	GRIK1-AS2	0.179751	0.296343	0.424392	0	0	0	0	0.40535	0.276791	0.0971223	0	0	0	0	0	0	0	0.301438	0.794541	0.988438	0.379551	0	0
10038	poly (ADP-ribose) polymerase 2	PARP2	12.8708	9.64979	16.0038	15.2721	18.7019	12.7603	12.5537	17.2177	15.4095	11.2986	16.0437	14.4407	14.3704	10.8956	10.7138	9.94252	12.6045	9.11458	9.40314	16.0732	10.1665	12.1759	11.7804
100381270	zinc finger, BED-type containing 6	ZBED6	12.8363	11.4239	6.19555	6.76789	12.1272	10.0941	12.2968	6.15795	9.32744	15.8268	10.3273	10.6877	13.8109	7.13822	19.1144	11.6094	11.0458	5.15497	12.7011	8.15841	13.4368	10.5346	11.6792
10039	poly (ADP-ribose) polymerase family, member 3	PARP3	18.7442	11.9319	16.9624	14.2969	8.86851	14.7603	23.6627	12.9029	15.9682	12.2229	12.6661	14.2918	19.0385	13.6385	10.8983	9.20256	9.75286	6.20924	12.9528	16.6534	10.8282	9.21465	8.83595
1004	cadherin 6, type 2, K-cadherin (fetal kidney)	CDH6	0.060008	0.0649233	0	0.00544954	0	0.0617294	0.0230178	0.0634319	0.190582	0.0547141	0.0460056	0.011788	0	0.0605255	0.0129962	0.0518015	0.13353	0.0593009	0.0331561	0.109464	0.100311	0.109029	0.00614443
10040	target of myb1 (chicken)-like 1	TOM1L1	28.5738	22.3874	27.7116	28.3242	30.4957	30.6885	26.2415	33.4569	19.2286	36.9864	34.671	25.6258	36.4782	35.068	32.6555	30.2397	21.3063	12.5191	20.6699	38.1946	37.6511	18.5795	27.9524
100419583	ring finger protein 4 pseudogene	LOC100419583	24.8838	25.3885	59.061	87.5263	38.3962	24.1195	26.1015	43.9122	25.7378	36.1749	28.988	32.4896	34.6495	48.2625	26.7359	70.8461	21.9397	35.9931	26.5088	78.4661	37.5182	52.4722	33.4341
100419743	D4Z4 binding element transcript (non-protein coding)	DBET	0	0	0.0947847	0	0	0	0.117327	0	0	0	0	0	0	0	0	0	0	0	0	0	0	0	0
100419868	zinc finger protein 33B pseudogene 1	ZNF33BP1	0.675108	0	0	0	0	0.155407	0.398396	0	0.11995	0.168356	0.199068	0	0	0	0.314916	0	0.462232	0	0.642735	0	0.475171	0.179724	0.170158
10042	HMG box domain containing 4	HMGXB4	7.86435	8.92928	7.02716	8.05386	9.84634	11.7106	9.69954	8.53049	6.48581	10.3943	7.96558	10.7072	6.62223	7.39967	8.34577	8.238	9.17056	7.35864	10.91	7.58074	7.89842	8.45816	9.71266
100420587	SHC SH2-domain binding protein 1 pseudogene	LOC100420587	0.164532	0.139865	0.0145673	0.0896507	0	0.184639	0.520668	0.017392	0.110843	0.200023	0.094605	0.0484814	0	0.181038	0.0534503	0.177539	0	0.206937	0.254544	0.221838	0.0723783	0.398589	0.235859
100421577	family with sequence similarity 21, member A pseudogene	FAM21EP	2.0377	3.83412	2.74019	2.0597	0	3.00477	3.87412	2.79704	3.93358	2.36955	3.21501	1.97244	0.866698	1.84136	2.71185	2.60031	1.41286	1.99512	2.32357	2.99804	1.57973	2.14628	2.24977
100422212	eukaryotic translation initiation factor 3, subunit J pseudogene	LOC100422212	0	0	0	0	0	0	0	0	0	0	0	0	0	0	0	0	0	0	0	0	0	0	0
100422556	Leo1, Paf1/RNA polymerase II complex component, homolog (S. cerevisiae) pseudogene	LOC100422556	0.989093	0	0.100082	0.41062	0	0.105711	0.758792	0	0.32637	0.572595	0	0.999249	4.47856	0	1.22407	1.09778	0	1.01552	0.249829	0	0.198905	1.66262	0
100422737	uncharacterized LOC100422737	LOC100422737	0.787994	0	2.06838	0.875565	0	0.416137	0.106679	1.37193	1.39184	0.30054	0.213219	0	0	1.32607	0	1.68057	0.722008	0.699589	0	0	0.358875	0.449167	0
100422823	microRNA 4300	MIR4300	0	0	0	0	0	0	0	0	0	0	0	0	0	0	0	0	0	0	0	0	0	0	0
100422824	microRNA 3128	MIR3128	0	0	0	0	0	0	0	0	0	0.789486	0	0	0	0	0	0	0	0	0	0	0	0	0
100422825	microRNA 3160-2	MIR3160-2	2.38115	0	0	0	0	0	0	0	0	0	0	0	0	0	0	0	0	0	0	0	0	0	0
100422826	microRNA 4274	MIR4274	0	0	0	0	0	0	0	0	0	0	0	0	0	0	0	0	0	0	0	0	0	0	0
100422827	microRNA 3160-1	MIR3160-1	2.2691	0	0	0	0	0	0	0	0	0	0	0	0	0	0	0	0	0	0	0	0	0	0
100422828	microRNA 4287	MIR4287	0	0	0	0	0	0	0	0	0	0	0	0	0	0	0	0	0	0	0	0	0	0	0
100422829	microRNA 4319	MIR4319	0	0	0	0	0	0	0	0	0	0	0	0	0	0	1.31048	0	0	0	0	0	1.06473	0	0
100422832	microRNA 3191	MIR3191	0	0	0	0	0	0	0	0	0	0	0	0	0	0	0	0	0	0	0	0	0	0	0
100422833	microRNA 3188	MIR3188	0	0	0	0	0	0	0	0	0	0	0	0	0	0	0	0	0	2.71801	4.01196	0	0	0	0
100422835	microRNA 3183	MIR3183	0	0	0	0	0	0	0	0	0	0	0	0	0	0	0	0	0	0	0	0	0	0	0
100422836	microRNA 3180-3	MIR3180-3	0.683947	4.2284	0	0	0	0.511686	0	0.578378	0	0	0	0	0	0	2.37001	0.590413	0	0	0	0	0	0	1.12051
100422837	microRNA 1193	MIR1193	0	0	0	0	0	0	0	0	0	0	0	0	0	0	0	0	0	0	0	0	0	0	0
100422839	microRNA 3119-1	MIR3119-1	0	0	0	0	0	0	0	0	0	0	0	0	0	0	0	0	0	0	0	0	0	0	0
100422840	microRNA 4317	MIR4317	0	0	0	0	0	0	2.27637	0	3.04612	0	0	0	0	0	0	5.9768	0	0	0	0	0	0	0
100422842	microRNA 3074	MIR3074	8.73088	0	14.6169	2.30657	5.1482	0	8.5247	13.4241	19.5553	0.643285	6.6936	13.7208	44.7242	5.24004	0	4.11102	5.29855	0	6.31513	21.1514	7.26249	1.64813	0
100422845	microRNA 1233-2	MIR1233-2	0	0	0	0	0	0	0	0	0	0	0	0	0	0	0	0	0	0	0	0	0	0	0
100422847	microRNA 514b	MIR514B	0	0	0	0	0	0	0	0	0	0	0	0	0	0	0	0	0	0	0	0	0	0	0
100422848	microRNA 4283-2	MIR4283-2	0	0	0	0	0	0	0	0	0	0	0	0	0	0	0	0	0	0	0	0	0	0	0
100422849	microRNA 548t	MIR548T	0	0	0	0	0	0	0	0	0	0	0	0	0	0	0	0	0	0	0	0	0	0	0
100422851	microRNA 4316	MIR4316	0	0	0	0	0	0	0	0	0	0	0	0	0	0	0	0	0	0	0	0	0	0	0
100422853	microRNA 3182	MIR3182	0	0	0	0	0	0	0	0	0	0	0	0	0	0	0	0	0	0	0	0	0	0	0
100422854	microRNA 3187	MIR3187	0	0	0	0.667257	0	0	0	0	1.41427	9.67685	4.22479	0.72168	0	0	0	8.72124	0	1.32018	0	0	1.93933	0	0
100422855	microRNA 4301	MIR4301	0	0	0	0	0	0	0	0	0	0	0	0	0	0	0	0	0	0	0	0	0	0	0
100422856	microRNA 3123	MIR3123	0	0	0	0	0	0	0	0	0	0	0	0	0	0	0	0	0	0	0	0	0	0	0
100422857	microRNA 4318	MIR4318	0	0	0	0	0	0	0	0	0	0	0	0	0	0	0	0	0	0	0	0	0	0	0
100422858	microRNA 4285	MIR4285	0	0	0	0	0	0	0	0	0	0	0	0	0	0	1.96571	0	0	4.89242	0	0	0	0	0
100422859	microRNA 3136	MIR3136	0	0	0	0	0	0	0	0	0	0	0	0	0	0	0	0	0	0	0	0	0	0	0
100422860	microRNA 4292	MIR4292	0	0	0	0	0	0	0	0	0	0	0	0	0	0	0	0	0	0	0	0	0	3.98504	0
100422861	microRNA 4306	MIR4306	0	0	0	0	0	0	0	0	0	0	0	0	0	0	0	0	0	0	0	0	0	0	0
100422863	microRNA 4265	MIR4265	0	0	0	0	0	0	0	0	0	0	0	0	0	0	0	0	0	0	0	0	0	0	0
100422865	microRNA 4320	MIR4320	0	0	0	0	0	0	0	0	0	0	0	0	0	0	0	0	5.50234	0	0	0	0	0	0
100422866	microRNA 3115	MIR3115	0	0	0	0	0	0	0	0	0	0	0	0	0	0	3.27619	0	0	0	0	0	0	0	0
100422867	microRNA 378c	MIR378C	0	0	0	0	0	0	0	0	0	0	0	0	0	0	0	0	0	0	0	0	0	0	0
100422868	microRNA 4270	MIR4270	0	0	0	0	0	0	0	0	0	0	0	0	0	0	0	0	0	0	0	0	0	0	0
100422869	microRNA 3152	MIR3152	0	0	0	0	0	0	0	0	0	0	0	0	0	0	0	0	0	0	0	0	0	0	0
100422870	microRNA 3180-1	MIR3180-1	0.683947	4.2284	0	0	0	0.511686	0	0.578378	0	0	0	0	0	0	2.37001	0.590413	0	0	0	0	0	0	1.12051
100422871	microRNA 3117	MIR3117	0	0	0	0	0	0	0	0	0	0	0	0	0	0	0	0	0	0	0	0	0	0	0
100422872	microRNA 1244-3	MIR1244-3	294.798	174.257	219.079	298.903	288.597	331.703	225.555	176.197	220.031	317.72	235.176	210.387	315.694	298.635	331.285	297.46	186.895	297.241	218.161	387.027	267.229	271.068	258.663
100422873	microRNA 4297	MIR4297	0	0	0	0	0	0	0	0	0	0	0	0	0	0	0	0	0	0	0	0	0	0	0
100422874	microRNA 4279	MIR4279	2.21693	0	2.35538	0	0	0	2.55111	0	0	0	8.49814	0	0	0	4.80131	1.91375	0	0	0	3.51656	4.68113	0	0
100422875	microRNA 3192	MIR3192	0	0	0	0	0	0	1.28108	0	0	0	0	0	0	0	1.44663	0	0	0	0	0	0	0	0
100422876	microRNA 3148	MIR3148	0	0	0	0	0	0	0	0	0	0	0	0	0	0	0	0	0	0	0	0	0	0	0
100422877	microRNA 3202-2	MIR3202-2	0	0	0	0	0	0	0	0	0	0	0	0	0	0	0	0	0	0	0	0	0	0	0
100422879	microRNA 3124	MIR3124	14.3935	13.6445	4.07797	9.06275	0	1.43577	15.459	8.11455	11.082	8.55473	2.94264	0	0	9.15053	4.98763	4.97004	3.20285	15.8618	8.48301	0	3.37693	19.261	0
100422880	microRNA 3162	MIR3162	0	0	0	0	0	0	0	0	0	0	0	0	0	0	0	0	0	0	0	0	0	0	0
100422881	microRNA 3170	MIR3170	0	0	0	0	0	0	0	0	0	0	0	0	0	0	0	0	0	0	0	0	0	0	0
100422882	microRNA 3120	MIR3120	0	0	0	0	0	0	0	0	0	0	0	0	0	0	0	0	0	0	0	0	0	0	0
100422883	microRNA 4325	MIR4325	0	0	0	0	0	0	0	0	0	0	0	0	0	0	0	0	0	0	0	0	0	0	0
100422885	microRNA 1244-2	MIR1244-2	294.798	174.257	219.079	298.903	288.597	331.703	225.555	176.197	220.031	317.72	235.176	210.387	315.694	298.635	331.285	297.46	186.895	297.241	218.161	387.027	267.229	271.068	258.663
100422886	microRNA 3179-2	MIR3179-2	0.76537	4.25861	15.7212	3.89233	0	3.4356	5.28444	0	11.7856	3.72186	2.34711	8.4196	0	0	1.98911	9.2498	1.7031	10.4514	4.73635	19.9104	10.2353	2.64878	3.13476
100422887	microRNA 4280	MIR4280	0	0	0	0	0	0	0	0	0	0	0	0	0	0	0	0	0	0	0	0	0	0	0
100422888	microRNA 4264	MIR4264	0	0	0	0	0	0	0	0	0	0	0	0	0	0	0	0	0	0	0	0	0	0	0
100422889	microRNA 3194	MIR3194	0	0	0	0	0	0	0	0	0	0	0	0	0	0	0	0	0	0	0	0	0	0	0
100422891	microRNA 4327	MIR4327	0	0	0	0	0	0	0	0	0	0	0	0	0	0	0	0	0	0	0	0	0	0	0
100422892	microRNA 3157	MIR3157	0	0	0	0	0	0	0	0	0	0	0	0	0	0	0	0	0	0	0	0	0	0	0
100422893	microRNA 3154	MIR3154	0	0	0	0	0	0	0	0	0	0	0	0	0	0	0	0	0	0	0	0	0	0	0
100422894	microRNA 4260	MIR4260	46.0593	1.18648	14.9525	2.0914	21.7838	15.0756	53.7383	31.6468	20.6863	3.11081	0	17.3419	0	23.2283	22.4443	46.3871	28.8257	43.4476	17.8143	10.3502	30.3924	25.2386	35.3713
100422895	microRNA 4294	MIR4294	0	0	0	0	0	0	0	0	0	0	0	0	0	0	0	0	0	0	0	0	0	0	0
100422896	microRNA 3140	MIR3140	0	0	0	0	0	0	0	0	0	0	0	0	0	0	0	0	0	0	0	0	0	0	0
100422897	microRNA 4302	MIR4302	0	0	0	0	0	0	0	0	0	0	0	0	0	0	0	0	0	0	0	0	0	0	0
100422898	microRNA 4255	MIR4255	0	0	0	0	0	0	0	0	0	0	0	0	0	0	0	0	0	0	0	0	0	0	0
100422899	microRNA 3190	MIR3190	0	0	0	0	0	0	0	0	0	0	0	0	0	0	0	0	0	0	0	0	0	0	0
100422900	microRNA 3158-1	MIR3158-1	0	0	0	0	0	0	0	0	0	0	6.6936	0	0	0	0	1.37034	0	0	0	0	0	0	0
100422903	microRNA 4288	MIR4288	0	0	0	0	0	0	0	0	0	0	0	0	0	0	0	0	0	0	0	0	0	0	0
100422904	microRNA 3193	MIR3193	0	0	0	3.39695	0	0	0	0	0	0	4.48084	0	0	0	0	0	0	0	0	0	0	0	0
100422905	microRNA 4311	MIR4311	0	0	0	0	0	0	0	0	0	0	0	0	0	0	0	0	0	0	0	0	0	0	0
100422907	microRNA 3156-2	MIR3156-2	0	0	0	0	0	0	0	0	0	0	0	0	0	0	0	0	0	0	0	0	0	0	0
100422908	microRNA 3129	MIR3129	0	0	0	0	0	0	0	0	0	0	0	0	0	0	0	0	0	0	0	0	0	0	0
100422909	microRNA 4295	MIR4295	0	0	0	0	0	0	0	0	0	0	0	0	0	0	2.62095	0	0	0	0	0	0	0	0
100422910	microRNA 2861	MIR2861	3.57172	0	0	2.07591	0	0	0	0	0	3.47374	0.547658	4.49045	0	0	1.85651	0.616654	0	0	0	0	1.50836	6.92216	0
100422911	microRNA 500b	MIR500B	0	0	0	0	0	0	0	0	0	0	0	0	0	0	0	0	0	0	0	0	0	0	0
100422912	microRNA 3200	MIR3200	0	0	0	0	0	0	0	5.75656	0	0	0	0	0	0	0	0	0	0	0	0	0	0	0
100422913	microRNA 320e	MIR320E	0	0	0	6.16898	0	0	0	0	0	0	0	0	0	0	0	0	0	0	0	0	0	0	0
100422914	microRNA 4253	MIR4253	0	0	6.02699	0	0	0	1.45063	0	8.00726	2.2988	6.52357	0.742906	0	0	0	0	3.15575	0	20.0598	0	2.66182	6.54406	7.74469
100422915	microRNA 3065	MIR3065	0	0	0	0	0	0	0	0	3.13287	0	0	0	0	0	0	0	0	0	0	0	0	0	0
100422916	microRNA 3201	MIR3201	0	0	0	0	0	0	0	0	0	0	0	0	0	0	0	0	0	0	0	0	0	0	0
100422917	microRNA 4283-1	MIR4283-1	0	0	0	0	0	0	0	0	0	0	0	0	0	0	0	0	0	0	0	0	0	0	0
100422918	microRNA 3167	MIR3167	0	0	0	0	0	0	0	0	0	0	0	0	0	0	0	0	0	0	0	0	0	0	0
100422920	microRNA 548x	MIR548X	0	0	0	0	0	0	0	0	0	0	0	0	0	0	0	0	0	0	0	0	0	0	0
100422922	microRNA 1972-2	MIR1972-2	0	0	0	0	0	0	0	0	0	0	0	0	0	0	0	0	0	0	0	0	0	0	0
100422923	microRNA 548w	MIR548W	0	0	0	0	0	0	0	0	0	0	0	0	0	0	0	0	0	0	0	0	0	0	0
100422924	microRNA 4303	MIR4303	0	0	0	0	0	0	0	0	0	0	0	0	0	0	0	0	0	0	0	0	0	0	0
100422925	microRNA 4322	MIR4322	0	0	0	0	0	0	0	0	0	0	0	0	0	0	2.28884	0	0	0	0	0	0	0	0
100422927	microRNA 4291	MIR4291	0	0	0	0	0	0	0	0	0	0	0	0	0	0	0	0	0	0	0	0	0	0	0
100422928	microRNA 3127	MIR3127	0	0	0	0	0	0	0	0	0	0	0	0	0	0	0	0	0	0	0	0	0	0	0
100422929	microRNA 4261	MIR4261	0	0	0	0	0	0	0	0	0	0	0	0	0	0	0	0	0	0	0	0	0	0	0
100422930	microRNA 4330	MIR4330	0	0	0	0	0	0	0	0	0	0	0	0	0	0	0	0	0	0	0	0	0	0	0
100422931	microRNA 4304	MIR4304	0	0	0	0	0	0	0	0	0	0	0	0	0	0	0	0	0	0	0	0	0	0	0
100422932	microRNA 4328	MIR4328	0	0	0	0	0	0	0	0	0	0	0	0	0	0	0	0	0	0	0	0	0	0	0
100422934	microRNA 3143	MIR3143	0	0	0	0	0	0	0	0	0	0	0	0	0	0	0	0	0	0	0	0	0	0	0
100422936	microRNA 3153	MIR3153	0	0	0	0	0	0	0	0	0	0	0	0	0	0	0	0	0	0	0	0	0	0	0
100422937	microRNA 4275	MIR4275	0	0	0	0	0	0	0	0	0	0	0	0	0	0	0	0	0	0	0	0	0	0	0
100422938	microRNA 3142	MIR3142	0	0	0	0	0	0	0	0	0	0	0	0	0	0	0	0	0	0	0	0	0	0	0
100422939	microRNA 3147	MIR3147	0	0	0	0	0	0	0	0	0	0	0	0	0	0	0	0	0	0	0	0	0	0	0
100422940	microRNA 4305	MIR4305	0	0	0	0	0	0	0	0	0	0	0	0	0	0	5.46031	0	0	0	0	0	0	0	0
100422941	microRNA 4272	MIR4272	0	0	0	0	0	0	0	0	0	0	0	0	0	0	0	0	0	0	0	0	0	0	0
100422943	microRNA 3189	MIR3189	0	0	0	0	0	0	0	0	0	0	0	0	0	1.9381	0	0	1.95974	0	0	0	1.23975	0	0
100422944	microRNA 3186	MIR3186	0	0	0	0	0	0	0	4.47732	0	0	0	0	0	0	0	0	0	0	0	0	0	0	0
100422945	microRNA 4326	MIR4326	0	0	0	0	0	6.52182	0	0	0	0	0	0	0	0	0	0	0	0	0	0	0	0	0
100422947	microRNA 3122	MIR3122	0	0	0	0	0	0	0	0	0	0	0	0	0	0	0	0	0	0	0	0	0	0	0
100422948	microRNA 4284	MIR4284	0	0	0	0	0	0	0	0	0	0	0	0	0	0	0	1.37034	0	0	0	0	0	0	0
100422950	microRNA 3141	MIR3141	0	0	0	0	0	0	0	0	0	0	0	0	0	0	0	0	0	0	0	0	0	0	0
100422952	microRNA 4271	MIR4271	0	14.2377	0	0	0	0	0	4.05728	6.64917	2.33311	7.3566	0	0	0	0	4.1417	0	8.96537	1.6966	3.65302	4.05232	2.65669	3.93014
100422953	microRNA 3165	MIR3165	0	0	0	0	0	0	0	0	0	0	0	0	0	0	0	0	0	0	0	0	0	0	0
100422954	microRNA 4309	MIR4309	0	0	0	0	0	0	0	0	0	0	0	0	0	0	0	0	0	0	0	0	0	0	0
100422955	microRNA 4273	MIR4273	0	0	0.542111	0.834071	0	0	0	0	5.59815	0	2.93388	1.5035	0	1.40358	1.98911	1.3214	1.27733	1.92526	0	0	0	1.58927	0
100422956	microRNA 3180-2	MIR3180-2	0.73058	4.5167	0	0	0	0.546573	0	0.617813	0	0	0	0	0	0	2.5316	0.630668	0	0	0	0	0	0	1.19691
100422957	microRNA 3131	MIR3131	0	0	0	0	0	0	0	0	0	0	0	0	0	0	0	0	0	0	0	0	0	0	0
100422959	microRNA 4268	MIR4268	0	0	0	0	0	0	0	0	0	0	0	0	0	0	0	0	0	0	0	0	0	0	0
100422960	microRNA 3179-1	MIR3179-1	0.76537	4.25861	15.7212	3.89233	0	3.4356	5.28444	0	11.7856	3.72186	2.34711	8.4196	0	0	1.98911	9.2498	1.7031	10.4514	4.73635	19.9104	10.2353	2.64878	3.13476
100422961	microRNA 4315-2	MIR4315-2	29.0631	15.6084	10.8125	37.537	9.28262	31.4067	33.7818	20.8533	14.6916	19.748	26.5577	31.141	54.1055	15.7201	19.328	14.1915	31.3558	16.879	27.2502	8.38193	27.2745	23.9769	17.7951
100422962	microRNA 4281	MIR4281	0	0	0	0	0	0	0	0	0	0	0	0	0	0	0	0	0	0	0	0	0	0	0
100422963	microRNA 4290	MIR4290	0	0	0	0	0	0	0	0	0	0	0	0	0	0	0	0	0	0	0	0	0	0	0
100422964	microRNA 3150a	MIR3150A	0	0	7.39981	0	0	0	0	7.47553	0	0	0	0	0	0	1.39238	0	0	0	0	0.509901	0	0	0
100422965	microRNA 4263	MIR4263	3.09836	0	0	0	0	0	7.72505	0	0	0	0	0	0	0	0	0	0	0	0	0	0	4.82526	0
100422966	microRNA 4277	MIR4277	0	0	0	0	0	0	0	0	0	0	0	0	0	0	0	0	0	0	0	0	0	0	0
100422967	microRNA 3146	MIR3146	0	0	0	0	0	0	0	0	0	0	0	0	0	0	0	0	0	0	0	0	0	0	0
100422968	microRNA 4251	MIR4251	0	0	0	0	0	0	0	0	0	0	0	0	0	0	0	0	0	0	0	0	0	0	0
100422969	microRNA 2909	MIR2909	0	0	0	0	0	0	0	0	0	0	0	0	0	0	0	0	0	0	0	0	0	0	0
100422971	microRNA 4312	MIR4312	0	15.1666	0	3.07289	0	0	0	0	0	0	0	0	0	0	0	0	0	0	0	0	2.97703	0	0
100422973	microRNA 3169	MIR3169	0	0	0	0	0	0	0	0	0	0	0	0	0	0	0	0	0	0	0	0	0	0	0
100422974	microRNA 3178	MIR3178	0	0	0	0	0	0	0	0	0	0	0	0	0	0	0	0	0	0	0	0	0	0	0
100422975	microRNA 4252	MIR4252	0	0	0	0	0	0	0	2.58893	0	0	0	0	0	0	0	0	0	0	0	0	0	0	0
100422976	microRNA 4256	MIR4256	0	0	0	0	0	0	0	0	0	0	0	0	0	0	0	0	0	0	0	0	0	0	0
100422977	microRNA 1184-3	MIR1184-3	66.2393	46.9737	95.2143	66.5235	29.4851	58.787	78.715	43.3842	42.4995	54.2114	52.7743	88.7885	31.2561	70.9788	65.8216	59.9836	55.6347	73.7432	109.079	51.0931	78.6178	45.8481	91.4969
100422978	microRNA 3185	MIR3185	0	0	0	0	0	0	0	0	0	0	0	0	0	0	0	0	0	0	0	0	0	0	0
100422979	microRNA 4324	MIR4324	0	0	0	0	0	0	0	0	0	0	0	0	0	0	0	0	0	0	0	0	0	0	0
100422980	microRNA 4323	MIR4323	0	0	0	0	0	0	0	0	0	0	0	0	0	0	0	0	0	0	0	0	0	0	0
100422981	microRNA 3173	MIR3173	0	0	0	0	0	0	0	0	0	0	0	0	0	0	0	0	0	0	0	0	0	0	0
100422983	microRNA 4314	MIR4314	0	0	0	0	0	0	0	0	0	0	0	0	0	0	0	0	0	0	0	0	0	0	0
100422984	microRNA 4308	MIR4308	0	0	0	0	0	0	0	0	0	0	0	0	0	0	0	0	0	0	0	0	0	0	0
100422985	microRNA 1184-2	MIR1184-2	66.2393	46.9737	95.2143	66.5235	29.4851	58.787	78.715	43.3842	42.4995	54.2114	52.7743	88.7885	31.2561	70.9788	65.8216	59.9836	55.6347	73.7432	109.079	51.0931	78.6178	45.8481	91.4969
100422986	microRNA 3125	MIR3125	0	0	0	0	0	0	0	3.4851	5.07686	0	0	0	0	0	0	2.84609	0	0	0	0	5.22126	0	0
100422987	microRNA 3202-1	MIR3202-1	0	0	0	0	0	0	0	0	0	0	0	0	0	0	0	0	0	0	0	0	0	0	0
100422988	microRNA 3156-1	MIR3156-1	0	0	0	0	0	0	0	0	0	0	0	0	0	0	0	0	0	0	0	0	0	0	0
100422989	microRNA 3155a	MIR3155A	0	0	0	0	0	0	0	0	0	0	0	0	0	3.45076	0	0	0	0	0	0	0	0	0
100422990	microRNA 3134	MIR3134	7.45403	0	1.97988	2.03078	0	6.27371	0	0	0	0	0	7.32139	0	2.05045	1.61435	2.41299	0	0	3.29485	7.09427	11.1488	6.44921	0
100422991	microRNA 1260b	MIR1260B	0	0	4.09324	2.09924	24.5986	4.32346	27.1545	8.55219	7.78642	1.17092	6.09193	6.81136	0	6.35871	3.12894	6.23582	19.2891	8.30673	8.30191	5.04172	2.03375	9.49991	1.18346
100422992	microRNA 3151	MIR3151	0	0	0	0	0	0	0	0	0	0	0	0	0	0	0	0	0	0	0	0	0	0	0
100422993	microRNA 3130-1	MIR3130-1	3.42886	0	0	0	0	0	0	0	0	0	0	0	0	0	0	0	3.81495	0	0	0	0	1.18666	0
100422994	microRNA 4267	MIR4267	0	0	0	0	0	0	0	0	0	0	0	0	0	0	0	0	0	0	0	0	0	0	0
100422995	microRNA 3175	MIR3175	0	0	0	0	0	0	0	0	0	0	0	0	0	0	0	0	0	0	0	0	2.3507	0	0
100422996	microRNA 4262	MIR4262	0	0	0	0	0	0	0	0	0	0	0	0	0	0	0	0	0	0	0	0	0	0	0
100422997	microRNA 4257	MIR4257	0	8.78131	3.70652	0	0	0	0	5.68962	0	0	0	0.587414	56.1653	1.09675	17.4857	0	0	25.7895	5.94797	3.79461	0	0	12.2474
100422998	microRNA 3199-2	MIR3199-2	0	0	0	0	0	0	0	0	0	0	0	0	0	0	0	0	0	0	0	0	0	0	0
100422999	microRNA 4278	MIR4278	0	0	0	0	0	0	0	0	0	0	0	0	0	0	0	0	0	0	0	0	0	0	0
100423001	microRNA 3145	MIR3145	0	0	0	0	0	0	0	0	0	0	0	0	0	0	2.03763	0	0	0	0	0	0	0	0
100423002	microRNA 3130-2	MIR3130-2	3.42886	0	0	0	0	0	0	0	0	0	0	0	0	0	0	0	3.81495	0	0	0	0	1.18666	0
100423003	microRNA 3184	MIR3184	0	0	0	0	0	0	0	2.1747	3.95995	0	0	0	0	0	0	0	0	6.16082	0	4.35115	0	0	3.51093
100423004	microRNA 4315-1	MIR4315-1	29.0631	15.6084	10.8125	37.537	9.28262	31.4067	33.7818	20.8533	14.6916	19.748	26.5577	31.141	54.1055	15.7201	19.328	14.1915	31.3558	16.879	27.2502	8.38193	27.2745	23.9769	17.7951
100423005	microRNA 4282	MIR4282	0	0	0	0	0	0	0	0	0	0	0	0	0	0	0	0	0	0	0	0	0	0	0
100423006	microRNA 3179-3	MIR3179-3	0.76537	4.25861	15.7212	3.89233	0	3.4356	5.28444	0	11.7856	3.72186	2.34711	8.4196	0	0	1.98911	9.2498	1.7031	10.4514	4.73635	19.9104	10.2353	2.64878	3.13476
100423009	microRNA 4329	MIR4329	0	0	0	0	0	0	0	0	0	0	0	0	0	0	0	0	0	0	0	0	0	0	0
100423010	microRNA 3119-2	MIR3119-2	0	0	0	0	0	0	0	0	0	0	0	0	0	0	0	0	0	0	0	0	0	0	0
100423011	microRNA 3138	MIR3138	0	0	0	0	0	0	0	0	0	0.63544	0	0	0	0	0	0	0	0	0	0	0	0	0
100423012	microRNA 3177	MIR3177	0	0	6.66399	1.70883	0	3.5194	5.41333	3.31509	3.01826	1.27088	5.40979	1.23214	9.20391	1.72538	2.71684	0	0	4.50792	0	0	0	0	0
100423013	microRNA 4310	MIR4310	0	0	0	0	0	0	0	0	0	0	0	0	0	0	0	0	0	0	0	0	0	0	0
100423014	microRNA 3196	MIR3196	0	0	0	0	0	0	0	0	0	0	0	0	0	0	0	0	0	0	0	0	0	0	0
100423015	microRNA 4289	MIR4289	0	0	0	0	0	0	0	0	0	0	0	0	0	0	0	0	0	0	0	0	0	0	0
100423018	microRNA 3156-3	MIR3156-3	0	0	0	0	0	0	0	0	0	0	0	0	0	0	0	0	0	0	0	0	0	0	0
100423019	microRNA 4307	MIR4307	0	0	0	0	0	0	0	0	0	0	0	0	0	0	0	0	0	0	0	0	0	0	0
100423020	microRNA 4258	MIR4258	0	0	0	0	0	0	0	2.98723	0	0	0	0	0	0	0	0	5.50234	0	0	0	0	0	0
100423021	microRNA 4298	MIR4298	0	0	0	0	0	0	0	0	0	0	0	0	0	0	0	0	0	0	0	0	1.85963	0	0
100423023	microRNA 3197	MIR3197	0	0	0	0	0	0	0	0	0	0	0	0	0	0	0	0	0	0	0	0	0	0	0
100423025	microRNA 3198-1	MIR3198-1	0	0	0	0	0	0.601231	0	0	0	0	0	0	0	0	0	0	0	0.577577	0	0	0	0	0
100423026	microRNA 4299	MIR4299	0	0	0	0	0	0	0	0	0	0	0	0	0	0	0	0	0	0	0	0	0	0	0
100423027	microRNA 4266	MIR4266	0	0	0	0	0	0	0	0	0	0	0	0	0	0	0	0	0	0	0	0	0	0	0
100423028	microRNA 4254	MIR4254	0	0	0	0	0	0	0	0	0	0	0	0	0	0	0	0	0	0	0	0	0	0	0
100423030	microRNA 3126	MIR3126	0	0	0	0	0	0	0	0	0	0	0	0	0	0	0	0	0	0	0	0	0	0	0
100423031	microRNA 4321	MIR4321	0	0	0	0	0	0	0	0	0	0	0	2.52588	0	0	1.39238	0	0	0	0	0	0.565637	0	0
100423032	microRNA 3121	MIR3121	0	0	0	0	0	0	0	0	0	0	0	0	0	0	0	0	0	0	0	0	0	0	0
100423033	microRNA 3158-2	MIR3158-2	0	0	0	0	0	0	0	0	0	0	6.6936	0	0	0	0	1.37034	0	0	0	0	0	0	0
100423034	microRNA 3199-1	MIR3199-1	0	0	0	0	0	0	0	0	0	0	0	0	0	0	0	0	0	0	0	0	0	0	0
100423035	microRNA 4313	MIR4313	0	0	0	0	0	0	0	0	0	0	0	0	0	0	0	0	0	0	0	0	0	0	0
100423036	microRNA 2355	MIR2355	0	0	0	0	0	0	0	0	0	0	0	0	0	0	0	0	0	0	0	0	0	0	0
100423037	microRNA 3176	MIR3176	0	0	0	0	0	0	0	0	3.29996	0	0	0	0	0	0	0.616654	0	0	0	0	2.01115	0	0
100423039	microRNA 3132	MIR3132	0	0	0	0	0	0	0	0	0	0	0	0	0	0	0	0	0	0	0	0	0	0	0
100423041	microRNA 4296	MIR4296	0	6.77506	0	0	0	0	0	0	7.87491	0	0	0	0	0	0	0	0	0	0	0	0	0	0
100423042	microRNA 4276	MIR4276	0	0	0	0	0	0	0	0	0	0	0	0	0	0	0	0	0	0	0	0	0	0	0
100423043	microRNA 4269	MIR4269	0	7.57086	0	0	0	0	0	0	0	0	0	0	0	0	0	0	0	0	0	0	0	0	0
100423062	immunoglobulin lambda-like polypeptide 5	IGLL5	0	0	0	0	1.62584	0	0	0	0	0	0	0	0	0	0	0	0	0	0.376043	0	0.213851	0	0
10043	target of myb1 (chicken)	TOM1	29.9551	46.5545	31.3981	32.3945	22.4821	34.2092	32.5903	33.1412	46.3088	25.2566	41.265	36.5997	28.9101	31.475	27.6117	33.4833	33.012	50.1375	31.0244	36.0593	36.2841	38.8449	35.3614
100431172	killer cell lectin-like receptor subfamily F, member 2	KLRF2	0.351798	0.434988	0	0	0	0	0.337356	0	0	0	0	0	0	0.322575	0	0.531452	0	0	0	0	0.557125	0	0
10044	SH2 domain containing 3C	SH2D3C	0.186559	2.27126	0.721685	0.323203	0	0.0751538	0.0660555	0.898035	0.265175	0.127939	0.176033	0.248077	0.421161	0.273699	0.385391	0.644183	0	2.826	1.00224	0.346004	0.333322	0.158927	2.35107
10045	SH2 domain containing 3A	SH2D3A	7.34053	7.33869	10.8045	10.4875	9.13745	11.5142	12.8747	11.6073	10.8831	5.10887	11.7784	9.6275	16.4975	10.6091	9.76321	9.89368	10.8389	6.35433	10.0356	6.85639	9.29603	11.5215	9.0083
10046	mastermind-like domain containing 1	MAMLD1	0.277801	0.0736056	0.262355	0.0384428	0.321762	0.296904	0.355196	0.123054	0.305552	0.139378	0.415814	0.103946	0	0.397855	0.148979	0.22839	0.250209	0.694043	0.17542	0	0.0558653	0.329627	0.140871
100462953	mitochondrial inner membrane organizing system 1 pseudogene 1	MINOS1P1	0.818096	0.156965	0.279738	0.0409899	0	0.0633152	0.476118	0.214703	0.260638	0.114318	0	0.288165	0	0.103467	0.610961	0.194818	0.18832	0.0608243	0.174573	0	0.0794224	0.331941	0.069325
100462977	MT-RNR2-like 1	MTRNR2L1	990.826	104.237	296.915	144.81	294.786	276.558	318.861	357.637	316.733	263.312	223.339	382.374	1087.53	307.468	1059.71	386.957	1599.66	338.657	544.384	125.262	376.819	343.949	379.654
100462981	MT-RNR2-like 2	MTRNR2L2	2819.06	1224.29	2564.59	875.459	1311.09	1447.64	1165.67	3598.7	2478.12	960.291	2968.01	1290.2	7048.62	1831.15	5778.86	2035.67	5618.1	2452.76	1806.47	1600.58	1792.17	1107.03	3514.55
100462983	MT-RNR2-like 3	MTRNR2L3	15.3871	1.46572	3.75362	1.78997	7.6888	3.79084	5.81301	5.70014	6.44244	6.70635	2.28092	7.5612	8.45855	4.77401	19.1289	7.86534	28.0329	4.04262	5.67129	1.15032	5.82405	6.43522	4.56954
100463285	MT-RNR2-like 4	MTRNR2L4	0.208907	0	0	0.303545	0	0.156291	0.360596	0.264992	0.241264	0.169313	0	0.164151	0	0.191553	0.633414	0.180337	0	0.375355	0.277024	0	0.220557	0	0
100463289	MT-RNR2-like 5	MTRNR2L5	0.702836	1.50938	0.838431	0.456868	0.89975	0.442794	0.340539	1.28255	0.626575	0.299805	0.255238	0.465064	0.998767	0.678372	1.34591	0.894112	0.617351	1.01026	0.130808	1.38477	0.416579	0.844929	0.303014
100463482	MT-RNR2-like 6	MTRNR2L6	44.105	8.17734	8.6831	4.21879	6.46431	10.9644	14.2131	12.1986	17.1385	20.7304	6.2539	21.221	32.6234	10.3111	39.0066	14.0438	57.3268	9.30748	21.4714	4.21079	16.219	17.3213	13.5907
100463486	MT-RNR2-like 8	MTRNR2L8	2435.48	977.622	2082.61	711.301	1018.06	1186.35	976.144	2880.97	2009.18	882.29	2347.12	1108.76	5556.21	1436.09	4742.38	1669.61	4633.73	1990.59	1473.64	1247.57	1512.36	989.615	2760.98
100463487	MT-RNR2-like 9 (pseudogene)	MTRNR2L9	704.03	119.844	254.041	115.219	139.562	206.267	259.897	197.456	287.698	281.689	113.449	282.688	715.767	198.843	894.505	283.392	1183.85	219.896	268.111	51.319	279.834	336.829	163.188
100463488	MT-RNR2-like 10	MTRNR2L10	64.9793	8.4387	9.34307	6.16662	12.4618	8.19519	16.7191	8.39035	20.7977	17.2447	5.80391	16.9443	18.3799	10.4333	40.6411	14.803	55.5142	8.86202	12.219	3.67529	14.4109	15.68	7.18785
10047	cystatin 8 (cystatin-related epididymal specific)	CST8	0	0	0	0	0	0	0	0	0	0	0	0	0	0	0	0	0	0	0	0	0	0	0
10048	RAN binding protein 9	RANBP9	45.0636	25.4212	30.9823	30.5335	34.4099	40.9447	37.4545	28.5547	27.747	55.9894	25.08	47.5154	43.7365	32.4654	37.8398	33.7486	43.4743	27.786	29.7965	26.7972	38.3172	43.8563	28.6073
10049	DnaJ (Hsp40) homolog, subfamily B, member 6	DNAJB6	38.7757	45.963	43.3874	36.6883	35.0374	33.6788	32.1048	34.0098	34.7913	29.8276	32.811	31.2288	36.5446	36.8488	31.8329	45.624	33.3485	41.2842	37.2814	29.8749	34.1552	36.7	33.115
100498859	long intergenic non-protein coding RNA 881	LINC00881	0	0	0	0.177148	0	0	0	0.618594	0	0.197621	0.436188	0	0	0	0.140822	0	0	0	0	0	0	0	0
100499171	long intergenic non-protein coding RNA 276	LINC00276	0.201885	0	0	0.173338	0	0	0	0	0	0.0148747	0	0	0	0	0	0	0	0	0	0	0	0	0.0451018
100499177	THAP9 antisense RNA 1	THAP9-AS1	12.8972	13.5188	6.5307	8.25687	16.6449	11.587	7.43668	7.74996	9.71544	8.73703	9.84503	7.52948	5.23203	8.66378	12.8138	9.23377	9.48366	15.5956	8.47124	8.62501	10.1756	7.05669	8.55674
100499183	BAALC antisense RNA 1	BAALC-AS1	0.531331	0	0.313618	0.836369	0	0	0.203808	0	0.272724	0.5024	0.203674	0.347917	2.91077	0.584633	0	0.993781	0	0	0	0.561874	0.373975	0	0.435239
100499194	uncharacterized LOC100499194	LOC100499194	0.0832786	0	0	0	0	0	0	0	0	0	0	0	0	0	0.0721441	0.0958529	0	0.219459	0	0	0.11723	0	0.113696
100499227	USP2 antisense RNA 1 (head to head)	USP2-AS1	1.39038	2.44121	3.58468	2.22227	6.67351	0.790545	0.895978	2.21044	4.66733	0.676117	0.596928	0.262202	0	3.01892	0.385434	2.68852	1.3613	2.39824	1.67165	0.458734	1.33091	1.69376	0.410013
100499405	long intergenic non-protein coding RNA 987	LINC00987	0.885336	0.112689	0.811519	0.775629	0.063336	0.876642	0.499407	0.528481	1.14276	0.949686	0.938272	0.327372	0.458518	0.553929	0.879754	0.427087	0.434571	0.655008	0.391338	0.892171	0.586484	0.59477	0.917192
100499466	long intergenic non-protein coding RNA 674	LINC00674	8.71344	8.28462	7.98622	9.15131	10.8554	7.32671	8.75122	7.64535	9.45499	8.15598	9.76713	7.63202	11.0851	8.49418	9.46416	8.46391	7.5026	7.5132	9.81037	8.83044	8.29176	7.18004	9.86654
100499467	long intergenic non-protein coding RNA 673	LINC00673	32.5016	44.2729	26.8946	27.5654	40.4625	31.3055	40.9082	29.3878	33.95	30.705	37.9769	29.4331	36.3817	29.9428	21.444	14.9997	33.1505	17.2377	25.3584	32.5144	23.2771	18.6516	30.9403
100499483	coiled-coil domain containing 180	CCDC180	6.52608	10.6227	7.50739	4.98163	7.73326	3.43134	2.85338	4.84339	12.377	2.72783	1.71441	1.54197	1.95544	7.92563	0.958729	13.237	5.28068	8.19985	3.36881	0.998989	2.95516	7.58112	1.10281
100499484	SUGT1-1300002K09Rik pseudogene	LOC100499484	0.679271	0	0.466977	0.246748	0.469745	0.194307	0.260555	0.185843	0.630664	0.437186	0.245068	0.266873	2.15768	0.175862	0.0692296	0.206956	0.133369	0.100511	0.158958	0.126762	0.140618	0.387193	0.18002
100499489	uncharacterized LOC100499489	LOC100499489	0.795618	1.1583	1.21796	0.484794	0	0.460823	0.590676	0.824737	1.08681	0.936038	0.511585	0.625168	0.692957	0.941325	0.444672	0.642501	0.456881	0.479585	1.06639	0.53738	0.46967	0.799394	0.988105
1005	cadherin 7, type 2	CDH7	0	0	0	0.0534416	0	0	0	0	0	0	0.056395	0	0	0.0809389	0	0	0	0.0528675	0	0	0	0.0509148	0
10050	solute carrier family 17, member 4	SLC17A4	0	0.0966819	0	0	0	0	0	0	0	0	0	0	0	0	0	0	0	0	0	0	0	0	0
100500773	serine/arginine-rich splicing factor 3 pseudogene	LOC100500773	0.0471342	0	0	0	0	0	0	0	0	0	0	0	0	0	0	0	0	0	0	0	0	0	0
100500801	microRNA 3659	MIR3659	0	0	0	0	0	0	0	0	0	0	0	2.55139	0	0	0	0	0	0	0	0	0	0	0
100500802	microRNA 3685	MIR3685	0	0	0	0	0	0	0	0	0	0	0.794988	0	0	0	0	0	0	0	0	0	0	0	0
100500803	microRNA 3919	MIR3919	0	0	0	0	0	0	0	0	0	0	0	0	0	0	0	0	0	0	0	0	0	0	0
100500804	microRNA 3654	MIR3654	939.108	486.901	543.195	534.64	844.247	766.14	1156.41	478.628	390.692	1443.15	661.004	611.624	561.997	778.147	1070.14	548.051	774.061	504.142	669.855	585.657	649.674	635.708	520.056
100500805	microRNA 3607	MIR3607	0	0	4.61137	0	0	0	0	0	0	0	0	0	0	0	3.52501	0	0	0	0	0	0	0	0
100500807	microRNA 374c	MIR374C	3.67377	4.54251	0	0	20.8502	1.37424	1.40918	0	4.94994	0	0	5.77344	0	3.3686	3.97823	2.37852	5.10931	0	3.24778	4.66195	0	0	0
100500808	microRNA 3917	MIR3917	2.0739	2.99171	1.95859	17.076	0	13.4469	11.6674	6.43057	0	17.3687	3.70994	6.5184	50.3147	7.60652	8.9831	8.35466	5.38401	6.95577	2.44457	16.6677	11.6777	3.82792	11.3256
100500809	microRNA 23c	MIR23C	0	0	0	0	0	0	0	0	0	0	0	0	0	0	0	0	0	0	0	0	0	0	0
100500810	microRNA 3620	MIR3620	0	0	0	0	0	0	0	0	0	0	0	0	0	0	0	0	0	0	0	0	0	0	0
100500811	microRNA 3621	MIR3621	0	0	0	0	0	0	0	0	0	0	0	0	0	0	0	0	0	1.63081	0	0	0	0	0
100500812	microRNA 3677	MIR3677	0	0	0	0	0	0	0	0	4.94994	6.94748	0	0	0	4.71604	0	0	0	0	0	0	0	0	0
100500813	microRNA 3646	MIR3646	0	0	0	0	0	0	0	0	0	0	0	0	0	0	0	0	0	0	0	0	0	0	0
100500814	microRNA 3616	MIR3616	0	0	0	0	0	0	0	0	0	0	0	3.84373	0	0	0	0	0	0	0	0	0	0	0
100500815	microRNA 3687-1	MIR3687-1	0	0	0	0	0	0	0	6.23889	1.62293	0.854198	0.80802	0	0	0	0.913036	1.81963	9.38103	0	0	0	3.70909	2.1885	0
100500816	microRNA 3649	MIR3649	0	0	0	0	0	0	0	0	0	0	0	0	0	0	0	0	0	0	0	0	0	0	0
100500817	microRNA 3612	MIR3612	0	0	0	0	0	0	0	0	0	0	0	0	0	0	0	0	0	0	0	0	0	0	0
100500818	microRNA 3945	MIR3945	0	0	0	0	0	0	0	0	0	0	0	0	0	0	0	0	0	3.77193	0	0	0	0	0
100500819	microRNA 3609	MIR3609	14.4655	0	0	2.91925	0	0.601231	0.616518	6.11634	4.3312	0	0	0	0	0	2.08857	0.693735	0	11.5515	0.710452	0	1.13127	4.44996	3.94979
100500820	microRNA 3655	MIR3655	122.385	142.706	166.787	137.31	38.9371	78.8119	109.933	95.6344	211.714	95.4232	115.8	153.987	70.0163	149.436	61.0634	139.75	127.548	96.3092	65.7382	111.564	127.575	179.607	107.866
100500821	microRNA 3910-1	MIR3910-1	0	0	0	0	0	0	0	0	0	0	0	0	0	0	0	0	0	0	0	0	0	0	0
100500823	microRNA 3920	MIR3920	0	0	0	0	0	0	0	0	0	0	0	0	0	0	0	0	0	0	0	0	0	0	0
100500824	microRNA 3650	MIR3650	12.8582	0	0	0.778467	0	0	0	1.81225	9.07489	11.2897	23.8231	0	0	15.7201	5.56952	0	0	0	0	0	15.0836	2.22498	0
100500825	microRNA 3660	MIR3660	0	0	0	0	0	0	0	0	0	0	0	0	0	0	0	0	0	0	0	0	0	0	0
100500826	microRNA 3909	MIR3909	0	0	0	0	0	0	0	0	0	0	0	2.12259	0	0	0	0	0	3.1063	0	0	1.9013	0	0
100500827	microRNA 3614	MIR3614	11.2136	13.8652	6.88354	1.62935	0	1.11857	8.02907	0	3.45345	1.81765	0	15.2728	0	9.87078	14.2476	11.616	0	9.13378	11.2351	1.42298	0.526174	6.72668	14.0845
100500828	microRNA 3619	MIR3619	0	4.7888	0	0	0	0	0	0	0	0	0	0	30.9163	0	0	0	0	0	0	0	0	0	0
100500829	microRNA 3943	MIR3943	0	0	0	0	0	0	0	0	0	0	0	0	0	0	0	0	0	0	0	0	0	0	0
100500830	microRNA 550b-2	MIR550B2	0	0	0	0	0	0	0	0	0	0	0	0	0	0	0	0	0	0	0	0	0	0	0
100500831	microRNA 3912	MIR3912	0	0	0	0	0	0	0	0	0	0	0	0	0	0	0	0	0	0	0	0	0	0	0
100500832	microRNA 3658	MIR3658	44.7741	0	8.94483	14.1792	0	24.9081	9.68814	16.5044	15.9105	52.1061	29.0454	44.2029	51.2132	20.2116	35.8041	12.8837	5.10931	15.6771	23.3434	15.297	18.5852	15.8927	14.1064
100500833	microRNA 3653	MIR3653	4.67571	7.9494	0	1.27385	0	0	0	1.48275	12.5999	0.473692	2.6885	2.29625	0	0	8.10112	0	4.55193	3.7805	3.61685	0	4.93646	6.47267	6.70268
100500834	microRNA 3924	MIR3924	0	0	0	0	0	0	0	0	0	0	0	0	0	0	0	0	0	0	0	0	0	0	0
100500835	microRNA 3907	MIR3907	0	0	0	0	0	0	0	0	0	0	0	0	0	0	0	0	0	0	0	0	0	0	0
100500836	microRNA 3914-1	MIR3914-1	0	0	0	0	0	0	0	0	0	0	0	0	0	0	0	0	0	0	0	0	0	0	0
100500837	microRNA 3606	MIR3606	0	0	0	0	0	4.5808	0	0	0	0	0	0	0	0	0	0	0	0	0	0	0	0	0
100500838	microRNA 3926-2	MIR3926-2	0	0	0	0	0	0	0	0	0	0	0	0	0	0	0	0	0	0	0	2.58997	0	0	0
100500840	microRNA 3656	MIR3656	12.1128	12.0969	17.159	29.1079	21.1524	9.06203	12.1517	17.3346	9.32598	6.04129	15.0011	13.1785	30.6263	9.56878	6.45742	8.84764	11.4034	8.70551	10.7083	6.50308	1.96743	8.38398	9.92219
100500841	microRNA 3678	MIR3678	0	0	0	0	0	0	0	0	0	0	0	0	0	0	0	0	0	0	0	0	0	0	0
100500842	microRNA 3652	MIR3652	99.6266	288.242	103.241	122.297	104.251	104.642	41.7915	99.6046	166.258	48.924	162.542	62.8577	68.5586	99.7209	63.7731	165.649	43.6827	93.1178	146.646	252.226	73.5759	106.323	320.406
100500843	microRNA 3922	MIR3922	0	0	0	0	0	0	0	0	0	0	0	0	0	0	0	0	0	0	0	0	0	0	0
100500844	microRNA 3664	MIR3664	0	0	0	0	0	0	0	0	0	0	0	0	0	0	0	1.68178	0	0	0	0	0	0	0
100500845	microRNA 642b	MIR642B	0	6.19434	2.36557	1.81979	0	0	0	0	7.07134	0	0	0	0	3.06236	0	1.44153	0	4.80064	0	0	1.17535	1.73375	0
100500846	microRNA 3689a	MIR3689A	0	0	0	0	0	0	0	0	0	0	0	0	0	0	0	0	0	0	0	0	0	0	0
100500847	microRNA 3615	MIR3615	51.7284	32.4372	45.5373	46.708	19.7717	37.0413	68.0296	32.4955	54.62	61.6888	29.4602	59.2275	87.617	28.7299	43.5319	42.7405	53.4422	38.2396	81.6611	41.2609	33.8082	56.7753	50.2426
100500849	microRNA 3916	MIR3916	19.1505	9.72533	16.4709	27.826	0	9.21034	3.14818	12.7243	21.5902	6.65184	32.5099	0	0	9.03072	10.0725	11.8083	10.6535	8.84799	16.3253	31.6789	6.7395	14.6754	21.8499
100500850	microRNA 3682	MIR3682	0	0	0	0	0	0	0	0	0	0	0	0	0	0.561433	0	2.6428	0	0	0	0	0	0	0
100500851	microRNA 3918	MIR3918	5.53041	0	11.7516	5.02237	0	6.20625	7.42473	0	5.32252	5.04253	0	3.8024	12.9844	8.62072	1.79662	5.96762	9.22972	10.4336	10.3894	0	4.37912	6.69886	6.22906
100500852	microRNA 3180-4	MIR3180-4	0	0	0	0	0	0	0	0	0	0	0	0	0	0	0	0	0	0	0	1.8663	0	0.581694	0
100500853	microRNA 3605	MIR3605	10.2866	1.98735	7.74134	7.47328	12.5101	4.80984	10.8507	3.26205	2.47497	6.25273	9.85785	7.57764	0	6.60246	6.68343	3.88492	1.43061	6.93092	17.6192	6.93465	4.9776	6.67494	2.10656
100500854	microRNA 3671	MIR3671	0	0	0	0	0	0	1.68141	0	0	0	0	0	0	0	0	0	0	0	0	0	0	1.01135	0
100500856	microRNA 548z	MIR548Z	0	0	0	0	0	0	0	0	0	0	0	0	0	0	0	0	0	0	0	0	0	0	0
100500857	microRNA 3939	MIR3939	0	0	0	0	0	1.36128	0	0	0	0	0	0	0	0	3.67799	1.57072	0	0	0	0	0	0	0
100500858	microRNA 3622a	MIR3622A	0	0	0	0	0	0	0	4.58521	0.596378	0	0	0	0	0	0	0	0	0	0	0	0	0	0
100500859	microRNA 3921	MIR3921	0	0	0	0	0	0	0	0	0	0	0	0	0	0	0	0	0	0	0	0	0	0	0
100500860	microRNA 3618	MIR3618	5.11406	0	2.06988	0	20.7317	0	3.36283	11.7384	7.31241	1.18423	8.96168	0	24.8715	4.82322	0	6.30668	6.50276	4.72563	20.6677	9.27092	4.11372	0	10.1737
100500861	microRNA 3665	MIR3665	5.51066	0	0	0	0	0	0	0	1.88569	0	0	0	0	0	0	0	0	0	0.541297	0.388496	0	0	0
100500862	microRNA 3648-1	MIR3648-1	1.07152	1.10408	2.02388	8.30364	2.60628	6.68034	4.11012	8.45717	0.549993	1.73687	2.19063	4.7711	0	2.62002	4.64127	1.84996	13.1139	4.36391	3.47332	0.453245	0.502788	1.2361	0.585155
100500863	microRNA 548aa-1	MIR548AA1	7.3058	59.6205	56.9216	24.4155	39.0941	15.3041	2.24188	7.41375	55.1243	0	0	0	0	23.5802	12.658	41.6241	8.12845	9.45126	0	0	9.25587	49.5563	11.9691
100500865	microRNA 3936	MIR3936	3.50678	0	15.7311	1.69847	0	3.49807	0	6.42525	0	2.84215	1.79234	0	0	0.857462	3.03792	0.504535	6.50276	0	5.16692	3.70837	1.64549	4.8545	0.957526
100500866	microRNA 3941	MIR3941	0	0	0	0	0	0	0	0	0	0	0	0	0	0	0	0	0	0	0	0	0	0	0
100500867	microRNA 3684	MIR3684	0	0	0	0	0	0	0	0	0	0	0	0	0	0	0	0	0	0	0	5.51244	0	0	0
100500868	microRNA 3913-2	MIR3913-2	0	0	0	0	0	0	0	0	0	0	0	0	0	0	0	0	0	0	0	0	0	0	0
100500870	microRNA 3926-1	MIR3926-1	0	0	0	0	0	0	0	0	0	0	0	0	0	0	0	0	0	0	0	2.23518	0	0	0
100500871	microRNA 3622b	MIR3622B	0	0	0	0	0	0	0	4.00603	0.521046	0	0	0	0	0	0	0	0	0	0	0	0	0	0
100500872	microRNA 3911	MIR3911	0	0	1.25332	0	0	0	3.16743	3.99028	3.17886	0	5.87853	0	20.0797	0.865329	5.62062	4.07331	0	3.81519	1.04286	0	2.49088	1.22476	0
100500875	microRNA 3938	MIR3938	0	0	0	0	0	0	0	0	0	0	0	0	0	0	0	0	0	0	0	0	0	0	0
100500876	microRNA 3675	MIR3675	0	0	0	0	0	0	0	0	0	0	0	0	0	0	0	0	0	0	0	0	0	0	0
100500878	microRNA 3679	MIR3679	0	0	0	0	0	0	2.90126	0	0	0	0	0	0	0	0	0	0	0	0	0	0	0	0
100500879	microRNA 3668	MIR3668	0	0	0	0	0	0	0	0	0	0	0	0	0	0	0	0	0	0	0	0	0	0	0
100500880	microRNA 3662	MIR3662	4.06049	0	0	0	0	0	0	0	4.68942	0	2.59417	0	0	0	0	0	0	0	0	0	0	0	0
100500881	microRNA 3688-1	MIR3688-1	0	0	0	0	0	0	0	0	0	0	0	0	0	0	0	0	0	0	0	0	0	0	0
100500883	microRNA 550b-1	MIR550B1	0	0	0	0	0	0	0	0	0	0	0	0	0	0	0	0	0	0	0	0	0	0.917517	0
100500885	microRNA 3925	MIR3925	0	0	0	0	0	0	0	0	0	0	0	0	0	0	0	0	0	0	0	0	0	0	0
100500887	microRNA 676	MIR676	0	0	0	0	0	0	0	0	0	0	0	0	0	0	0	0	0	0	0	0	0	0	0
100500888	microRNA 3940	MIR3940	30.8849	9.74191	18.3042	14.6535	14.82	30.651	38.1999	15.9904	14.0734	24.5205	11.1142	39.1264	0	10.1719	21.2952	14.6909	16.1294	3.17101	26.1892	16.3968	4.43637	8.72541	21.6851
100500891	microRNA 3935	MIR3935	0	0	0	0	0	0	0	0	0	0	0	0	0	0	0	0	0	0	0	0	0	0	0
100500893	microRNA 3663	MIR3663	0	0	0	0.963052	0	0	0	0	0	0	0	0	0	0	0	0	0	0	0	0	0	0	0
100500894	microRNA 3690	MIR3690	0	0	0	1.86832	0	5.1305	0	0	3.95995	0	0	0	0	0	0	0	0	1.84825	0	0	3.62007	0	0
100500895	microRNA 548aa-2	MIR548AA2	0	0	0	0	0	0	0	0	0	0	0	0	0	0	0	0	0	0	0	0	0	0	0
100500896	microRNA 3666	MIR3666	0	0	0	0	0	0	0	0	0	0	0	0	0	0	0	0	0	0	0	0	0	0	0
100500899	microRNA 3692	MIR3692	0	0	0	0	0	0	0	0	0	0	0	0	0	0	0	0	0	0	0	0	0	0	0
100500900	microRNA 3691	MIR3691	0	0	0	0	0	0	0	0	0	0	0	0	0	0	0	0	0	0	0	0	0	0	0
100500901	microRNA 3928	MIR3928	0	0	0	0	0	0	0	0	0	0	0	0	0	0	0	0	0	0	0	0	0	0	0
100500902	microRNA 3910-2	MIR3910-2	0	0	0	0	0	0	0	0	0	0	0	0	0	0	0	0	0	0	0	0	0	0	0
100500903	microRNA 3913-1	MIR3913-1	0	0	0	0	0	0	0	0	0	0	0	0	0	0	0	0	0	0	0	0	0	0	0
100500904	microRNA 3942	MIR3942	0	0	0	0	0	0	0	0	0	0	0	0	0	0	0	0	0	0	0	0	0	0	0
100500905	microRNA 3661	MIR3661	181.488	221.507	168.393	168.83	95.5634	189.889	200.368	172.73	186.654	175.315	184.321	185.231	122.642	179.799	178.689	179.793	169.885	160.278	160.444	205.235	238.981	216.472	207.364
100500906	microRNA 3689b	MIR3689B	0	0	0	0	0	0	0	0	0	0	0	0	0	0	0	0	0	0	0	0	0	0	0
100500907	microRNA 3150b	MIR3150B	0	0	6.88354	0	0	1.11857	1.14701	6.95398	0	0	0	0	0	0	1.29524	0	0	0	0	0.474326	0	0	0
100500908	microRNA 3613	MIR3613	0	0	0	2.14749	0	0	0	0	0	0	0	0	0	0	0	0	0	4.24884	0	0	0	0	0
100500909	microRNA 3908	MIR3908	0	0	0	0	0	0	0	0	0	0	0	0.400933	0	0	0	0	0	0	0	0	0	0	0
100500911	microRNA 3944	MIR3944	0	0	0	0	0	0	0	0	2.29164	0	0	1.87102	0	0	0	0	0	0	0	0	0	0	0
100500913	microRNA 3714	MIR3714	0	0	0	0	0	0	0	0	0	0	0	0	0	0	0	0	0	0	0	0	0	0	0
100500914	microRNA 3610	MIR3610	2.6421	14.1565	0	1.91951	24.9917	3.29441	0	5.21332	4.06844	0.713782	0	3.46011	0	5.16826	0	14.4449	0	0	7.0072	7.82313	4.95901	3.6575	0.721423
100500916	microRNA 3180-5	MIR3180-5	0	2.59784	0	0	0	0.628738	0.967087	0	0	0	0	0	0	0	0	0	0	0	2.22887	0	0	1.16339	0
100500917	microRNA 3680-1	MIR3680-1	0	0	0	0	0	0	0	0	0	0	0	0	0	0	0	0	0	0	0	0	0	0	0
100500918	microRNA 3651	MIR3651	4.28607	0	0	0	0	0	0	0	0	0	0	0	0	0	0	0	0	0	0	0	0	0	0
100500919	microRNA 548y	MIR548Y	0	0	0	0	0	0	0	0	0	0	0	0	0	0	0	0	0	0	0	0	0	0	0
100500920	microRNA 3914-2	MIR3914-2	0	0	0	0	0	0	0	0	0	0	0	0	0	0	0	0	0	0	0	0	0	0	0
100500938	coiled-coil domain containing 179	CCDC179	0.241091	0	0	0	0	0	0	0	0	0	0	0	0	0	0	0	0	0	0	0	0	0	0
100505385	IQCJ-SCHIP1 readthrough	IQCJ-SCHIP1	0.156489	0	0.461839	0.454764	0.761265	0.409764	0.560244	0.176446	0.481942	0.169107	0.539882	0.204939	0.734819	1.68362	0.0903776	0.472809	0.522331	0.937245	0.0691718	0.148937	0.477292	0.397156	0.106823
100505474	uncharacterized LOC100505474	LOC100505474	0	0	0	0	0	0	0	0	0.038253	0	0	0	0	0	0	0	0	0	0	0	0	0	0
100505475	SYNE1 antisense RNA 1	SYNE1-AS1	1.70367	1.1087	0.317554	0.781724	0	0.603746	0	0.303305	2.27822	0	0	0	0	0.591972	0	0.232213	0.498817	1.22443	0.792694	0	0.252446	1.11714	0
100505478	uncharacterized LOC100505478	LOC100505478	0.615646	0	0	0	0	0	0	0	0	0	0	0	0	0	0	0	0	0	0	0	0.557125	0	0
100505483	PRKAG2 antisense RNA 1	PRKAG2-AS1	0.731504	0	1.95736	1.77148	5.93084	2.00664	4.73885	1.99325	2.0025	3.09606	2.11863	1.6605	11.2588	1.49053	3.30932	0.0701629	2.9842	1.63562	1.79634	0.979835	0.457658	0.393802	0.865526
100505495	prostate cancer associated transcript 19 (non-protein coding)	PCAT19	0	0.103031	0.0918091	0	0.9158	0.0831194	0	0	0.128311	0.0450226	0.070981	0	0	0.122248	0.064165	0.159847	0.144214	0.306089	0	0.0117489	0.0260662	0.0640835	0.0151682
100505515	uncharacterized LOC100505515	LOC100505515	0	0	0	0	0	0	0	0	0	0	0	0	0	0	0	0	0	0	0	0	0	0	0
100505518	EDNRB antisense RNA 1	EDNRB-AS1	0	0	0	0	0	0	0	0	0.162894	0	0.101376	0.166245	0	0	0	0	0	0	0	0	0	0	0
100505530	uncharacterized LOC100505530	FLJ45825	0	0	0	0	0	0	0	0	0	0	0	0	0	0	0	0	0	0	0	0	0	0	0
100505532	long intergenic non-protein coding RNA 1301	LINC01301	0.221375	0.0114052	0	0.294857	0	0.207023	0.028305	0	0.312478	0.239225	0	0.347897	0.649688	0.148856	0.351591	0.1274	0.328403	0.212137	0.179397	0.0702302	0.389535	0.319222	0.544017
100505536	ISM1 antisense RNA 1	ISM1-AS1	0	0	0	0.133962	1.54483	0	0	0	0.331258	0	0	0	0	0	0	0	0	0	0	0	0	0	0
100505538	RBM26 antisense RNA 1	RBM26-AS1	1.40498	1.10989	1.43744	1.13415	1.77197	0.875933	1.17765	1.45215	1.92309	0.948917	0.897618	0.224886	1.67987	0.706165	1.21714	0.516582	0.694751	0.691877	1.15006	0.363183	0.842389	1.94494	0.703322
100505540	SLIT1 antisense RNA 1	SLIT1-AS1	0	0	0	0	0	0	0	0	0	0	0	0	0	0	0	0	0	0	0	0	0	0	0
100505545	long intergenic non-protein coding RNA 1095	LINC01095	0	0	0	0	0	0	0.29209	0	0	0	0	0	0	0	0	0	0	0	0	0	0	0	0
100505547	long intergenic non-protein coding RNA 1208	LINC01208	0.312852	0	0.443185	0	0	0	0	0	0	0.126779	0	0	0	0	0.0677557	0	0	0	0	0.694755	0	0.162407	0
100505549	uncharacterized LOC100505549	LOC100505549	8.85543	11.9522	11.8094	14.4225	12.5711	17.0844	11.5216	13.057	9.98979	15.8001	15.692	11.2148	17.7828	14.3242	19.9514	11.8446	11.7653	9.88467	12.3021	13.8512	18.5159	10.1482	19.1046
100505561	long intergenic non-protein coding RNA 866	LINC00866	0	0	0	0	0	0	0	0	0	0	0	0	0	0	0	0	0	0	0	0	0	0	0
100505566	long intergenic non-protein coding RNA 578	LINC00578	0	0	0	0.267558	0	0	0	0	0.567096	0.25584	0.484019	0.16536	0	0	0.136731	0	1.28778	0	0.697661	0	0.259212	0.691892	0
100505573	InaF-motif containing 2	INAFM2	6.18741	10.4448	9.82647	6.09311	13.5213	7.39559	7.28697	10.0151	9.06249	9.44178	17.103	9.47679	13.0799	10.6731	6.63736	7.07297	8.92785	22.6514	8.11945	8.00506	7.87638	8.16383	10.0774
100505576	long intergenic non-protein coding RNA 672	LINC00672	1.58464	0.398331	0.530364	0.708464	2.62604	0.977081	1.042	1.47258	1.98427	0.366944	1.10807	1.34093	0.531493	0.574815	1.62922	0.931995	1.14309	0.91361	2.00127	0.994389	1.58109	0.807549	1.09835
100505583	long intergenic non-protein coding RNA 838	LINC00838	0	0	0	0	0	0	0	0	0	0	0	0	0	0	0	0	0	0	0	0	0	0	0
100505591	leucine rich repeat containing 3C	LRRC3C	0	0	0	0.159595	0	0	0	0	0	0	0	0	0	0	0	0	0	0	0	0	0	0	0
100505592	uncharacterized LOC100505592	LOC100505592	0	0.739479	0	0	0	0	0.305869	0	0.306973	0	0.458504	0.469931	0	0.438701	0	0	1.109	0.429825	0.616826	0	0	0.482941	0
100505601	PARD3 antisense RNA 1	PARD3-AS1	0	1.17944	0.270251	0.692997	0	1.42725	0.585418	1.93593	0	1.23694	0	0.449711	0	0	0.991606	0	0.212256	0	0	0	0.671379	2.24479	0
100505616	small nucleolar RNA host gene 21 (non-protein coding)	SNHG21	1.03229	0	0.614183	1.13995	0.870432	0	0.633545	0.279345	0.635831	0.70278	0.411535	0.940918	0	0.726943	0.8585	0.320802	0.735058	0.296764	0.146014	0.366788	0.116252	0.88599	0.101472
100505619	long intergenic non-protein coding RNA 919	LINC00919	0	0	0	0	0	0	0	0	0	0	0	0	0	0	0	0	0	0	0	0	0	0	0
100505622	uncharacterized LOC100505622	LOC100505622	0	0	0	0	0	0.140433	0	0	0.433571	0	0	0	0	0	0	0	0	0	0	0	0	0	0
100505624	GTF3C2 antisense RNA 1	GTF3C2-AS1	7.87393	3.63914	3.79026	3.99878	2.16931	5.03289	4.16388	5.30099	3.06061	6.56748	5.978	4.20479	4.03834	5.4955	6.0927	4.02548	5.78367	3.73605	4.25764	5.48098	4.57352	4.81506	5.07227
100505625	uncharacterized LOC100505625	LOC100505625	0	0	0.257196	0	0	0	0	0.0323231	0.0441434	0	0	0	0	0	0.0993375	0	0	0	0	0	0	0	0
100505633	long intergenic non-protein coding RNA 1133	LINC01133	8.81318	5.51848	11.2843	12.3542	11.955	10.4396	12.2654	15.1923	6.8725	6.77654	8.9223	7.90169	11.407	10.4018	9.0052	5.36456	14.9598	5.72502	9.13973	8.28029	4.81139	9.58031	3.1006
100505635	uncharacterized LOC100505635	LOC100505635	0	0	0	0	0	0	0	0	0	0	0	0	0	0	0	0	0	0	0	0	0	0	0
100505636	long intergenic non-protein coding RNA 1024	LINC01024	2.35789	1.73502	2.07854	1.21029	2.48316	1.5627	0.943763	1.28956	1.85487	1.09052	1.00209	0.745127	0.616774	0.733209	1.25445	0.962407	2.02458	1.18808	1.16686	0.520369	0.892932	0.73619	0.39889
100505641	FGD5 antisense RNA 1	FGD5-AS1	37.1288	28.1237	33.9921	27.8151	42.4409	29.2482	31.5096	27.0417	30.8665	36.0416	27.5398	26.3587	26.7446	37.5129	26.6889	24.9621	29.2102	21.4889	27.9066	22.7763	22.516	26.3277	24.7674
100505648	RAD51 antisense RNA 1 (head to head)	RAD51-AS1	1.13288	1.15564	1.04315	2.05762	0.275553	0.254265	0.651825	0.479009	4.57924	0.688627	0.911959	2.31446	0	0.706367	1.81561	2.1026	0.630223	0.203551	0.801214	1.0782	1.35553	1.05858	0.371199
100505658	uncharacterized LOC100505658	LOC100505658	0.207642	0.288836	0.165456	0.131997	0	0	0	0	0	0	0	0.142763	0	0.057118	0.269819	0.313679	0	0.41039	0.20651	0.115278	0.0548053	0	0
100505659	long intergenic non-protein coding RNA 967	LINC00967	0.128325	0.290896	0.0605952	0	0	0.448023	0.393784	0	0.230536	0.104004	0	0	0	0.25102	0.296448	0.0369254	0	0.215198	0	0.0542808	0.451606	0.444108	0
100505663	long intergenic non-protein coding RNA 1370	LINC01370	0	0	0	0	0	0	0	0	0	0	0	0	0	0	0	0	0	0	0	0	0	0	0
100505666	uncharacterized LOC100505666	LOC100505666	7.62507	4.92925	6.76785	8.64282	5.5409	5.44421	6.62636	6.36785	8.16058	5.87219	6.59777	11.983	6.3141	6.45206	5.1529	4.04224	4.04822	2.41036	4.05573	6.50425	4.45383	6.37273	5.33896
100505676	RRS1 antisense RNA 1 (head to head)	RRS1-AS1	0.264936	0	0.229355	0.117625	0.465406	0	0.0112915	0.435637	0.192649	0.0477162	0.067705	0.0346961	1.05398	0.518246	0.216762	0.304939	0.08188	0.200988	0.208191	0.056033	0.217553	0.122252	0
100505678	STARD4 antisense RNA 1	STARD4-AS1	0.0349092	0.0575522	0.115389	0.0676315	0.207559	0.200229	0.0446348	0.0885625	0.170224	0.0848787	0.071369	0	0	0.0597507	0.0907252	0.0602702	0.07768	0.0919942	0.0205742	0.0295327	0.114663	0.0644338	0.0857874
100505679	ubiquitin-conjugating enzyme E2Q family member 2-like	UBE2Q2L	1.54918	0.23944	0.548642	0.375165	3.14009	0.28975	1.48559	0	0.298189	0	0	1.01441	0	0.946996	0.559189	0	0	0	1.14129	1.63824	0	1.16164	0.105751
100505681	NAPA antisense RNA 1	NAPA-AS1	9.70246	6.48312	9.09358	8.61535	7.15137	8.94514	7.36814	11.3542	7.69655	5.5601	7.73901	8.1629	3.68156	6.11072	9.76364	5.41452	4.57969	10.5654	3.29234	10.5711	4.55268	9.08985	6.90411
100505683	long intergenic non-protein coding RNA 1431	LINC01431	0.505433	0	0.143199	0	2.21288	0.605012	0	1.79515	0.389146	0.73735	1.00748	1.19145	3.08534	0.593213	0.437855	0.523574	1.34963	0.871814	0	0	0	0.349839	0
100505687	long intergenic non-protein coding RNA 888	LINC00888	2.51981	3.11567	3.85002	3.03367	1.83869	2.80081	1.96071	1.94822	2.32808	2.45068	2.263	1.04656	4.52156	3.01024	1.43448	3.01421	2.52319	1.68164	2.99138	2.23831	2.28028	2.11784	1.20897
100505692	FTO intronic transcript 1 (non-protein coding)	FTO-IT1	0.221693	0	1.98899	0.429499	0	0.165857	0.226765	3.43703	2.10515	0.359352	0	0	0	5.96281	0.384105	1.02067	0.904407	0.318663	0	0.562649	0	2.55745	0
100505696	SH3BP5 antisense RNA 1	SH3BP5-AS1	7.9225	5.83907	8.51119	5.48767	8.66733	6.1428	6.72364	7.02145	8.72788	5.21528	6.31256	5.79933	5.5098	5.37163	5.70439	7.20738	6.8002	13.8826	6.4941	4.39749	6.28237	7.04809	5.56395
100505702	long intergenic non-protein coding RNA 1094	LINC01094	0.0592408	0.247217	0.314701	0.0968376	0	0.221601	0.19315	0.488443	0.319277	0.132036	0.18167	0.17456	0	0.423694	0.11547	0.281266	0.0494336	0.510918	0.392786	0.169145	0.302298	0.338283	0.509533
100505715	uncharacterized LOC100505715	LOC100505715	0.762924	0.290256	1.43408	1.19381	0	1.07568	0.427708	0.446652	0.700357	0.0951275	1.82219	0.760876	0	0.817935	0.5084	0.911893	0	0.147624	0.207526	0.446832	0.950042	0.243722	0.120182
100505716	uncharacterized LOC100505716	LOC100505716	0	0.244887	0.12949	0.132819	0	0	0.420752	0.0515332	0.211135	0	0	0	0	0.156456	0.211167	0.105211	0	0.0437973	0.350175	0.483318	0.128676	0.0843594	0.124796
100505718	uncharacterized LOC100505718	LOC100505718	0	0	0	0	0	0	0	0	0	0	0	0	0	0	0	0	0	0	0	0	0	0	0
100505724	keratin associated protein 9-7	KRTAP9-7	0	0	0	0	0	0	0	0	0	0	0	0	0	0	0	0	0	0	0	0	0	0	0
100505736	uncharacterized LOC100505736	LOC100505736	0.25648	0	0	0	0	0	0.153036	0	0	0	0	0	0	0	0.370314	0	0	0.307222	0	0	0.10029	0	0
100505738	MIR4458 host gene (non-protein coding)	MIR4458HG	3.1115	1.66634	1.74064	1.6702	0.755209	0.963748	2.29579	2.66475	1.89209	3.64614	1.07877	2.88093	1.51223	1.46831	0.515061	1.40287	1.8963	0.583987	0.648254	1.7353	1.06013	0.576135	0.53573
100505739	uncharacterized LOC100505739	LOC100505739	0	0	0	0	0	0	0	0	0	0	0	0	0	0	0	0	0.293358	0	0	0	0	0	0
100505746	ITGB2 antisense RNA 1	ITGB2-AS1	1.39097	1.10773	0.718043	0.205536	0.24849	1.34048	0.614936	0.817407	1.37952	0.343935	0.542236	0.166725	0	0.484229	1.38881	0.997229	1.78367	3.16852	4.29345	0.0448758	1.75893	0.766953	2.47194
100505753	keratin associated protein 16-1	KRTAP16-1	0	0	0	0	0	0	0	0	0	0	0	0	0	0	0	0	0	0	0	0	0	0	0
100505758	PRMT5 antisense RNA 1	PRMT5-AS1	14.8242	11.8604	15.254	16.7404	21.5101	12.6523	11.9604	12.6925	10.5184	13.1283	13.2694	11.8767	20.8145	17.2127	11.6518	14.1655	14.6118	10.8061	10.302	14.6536	9.03903	12.4738	15.4334
100505761	RPARP antisense RNA 1	RPARP-AS1	12.5175	21.8425	17.6798	11.3003	20.5379	14.0195	10.1143	13.404	18.1061	8.37419	9.25593	6.1401	9.56443	20.5104	5.99943	13.6829	15.2043	12.6694	8.08671	10.715	7.66346	13.842	6.18862
100505768	long intergenic non-protein coding RNA 1364	LINC01364	0	0	0	0	0	0	0	0	0.391079	0	0	0	0	0	0.251446	0	0	0	0	0	0	0	0
100505776	uncharacterized LOC100505776	LOC100505776	0	0	0	0	0	0	0	0	0	0	0	0	0	0	0.0358977	0	0	0	0	0.210336	0	0	0
100505782	uncharacterized LOC100505782	LOC100505782	0	0	0	0	0	0	0	0	0	0	0	0.0233878	0	0	0	0	0	0	0	0	0	0	0
100505783	OSER1 antisense RNA 1 (head to head)	OSER1-AS1	2.12082	2.82837	2.96143	3.01555	3.95486	3.12799	1.90592	2.86954	2.6126	1.4242	2.7641	0.928457	1.45823	2.64472	2.3097	1.62155	3.16864	3.00492	1.71419	1.17263	1.68465	2.93588	2.18399
100505795	uncharacterized LOC100505795	LOC100505795	0.0327514	0	0.162385	0	0	0.0735076	0.175879	0.0830884	0	0	0	0	0	0.072074	0.170235	0	0	0	0	0	0	0	0
100505806	small nucleolar RNA host gene 18 (non-protein coding)	SNHG18	3.76148	4.70442	2.29677	2.66993	4.10133	2.84644	4.11289	3.43682	3.19566	5.53649	3.97761	2.98961	0	1.83948	4.45712	2.4633	4.85848	1.61582	4.24264	3.62108	3.65172	3.56116	2.6208
100505811	uncharacterized LOC100505811	LOC100505811	0.210963	0	0	0	0	0	0	0	0.203033	0.128235	0	0	0	0	0.365514	0	0.352077	0.0758099	0	0	0	0	0
100505812	uncharacterized LOC100505812	LOC100505812	1.0808	2.20704	1.64704	1.2135	0.26554	0.857588	0.603013	2.52035	1.18516	1.03522	1.6572	1.41542	2.922	0.960986	1.07815	1.78116	0.728786	3.43663	2.92433	1.53775	1.89026	0.634737	3.16574
100505817	uncharacterized LOC100505817	LOC100505817	3.82685	1.92651	3.8335	2.85967	3.54595	6.25771	5.0328	6.19494	3.24103	6.02588	6.87367	8.7203	4.62074	3.60921	6.86718	3.25631	6.50829	3.18257	4.63968	6.79868	5.34854	7.30308	4.29909
100505826	STK4 antisense RNA 1 (head to head)	STK4-AS1	0	0.375681	0.365848	0.17659	0.049268	0.0227308	0.0466176	0.385403	0	0.0492496	0.209642	0	0	0.222875	0.078963	0.28851	0.067609	0	0	0	0.149696	0.273391	0.0248884
100505835	long intergenic non-protein coding RNA 1532	LINC01532	0	0	0	0	0	0	0	0	0	0	0	0	0	0	0	0	0	0	0	0	0	0	0
100505839	SH3PXD2A antisense RNA 1	SH3PXD2A-AS1	3.81361	2.16123	2.56612	1.38531	0.979125	2.21115	4.2178	2.09623	1.98193	3.11658	4.40996	1.37344	5.22298	2.02815	6.3046	2.13985	5.40986	1.85007	2.16331	5.02087	2.43814	2.96957	3.33217
100505841	zinc finger protein 474-like	LOC100505841	3.20726	0	1.23911	0.317742	3.66415	0.545334	1.00656	0	0	0.354463	0.335301	0.687314	0	1.28328	0	2.51695	0.973202	0.628655	1.15992	0	0.20522	1.10997	0
100505845	ROPN1L antisense RNA 1	ROPN1L-AS1	0	0	0	0.174501	0	0	0	0	0.493145	0	0	0	0	0.234921	0	0	0	0.0575419	0	0	0	0	0
100505854	Alu-mediated CDKN1A/p21 transcriptional regulator (non-protein coding)	APTR	13.9438	12.1773	13.8131	14.0738	7.16792	12.3772	12.667	17.3162	14.2142	11.064	16.4464	13.9447	16.1017	9.22704	9.51718	7.60373	9.98098	9.85794	9.16619	14.9722	6.97752	11.2036	9.29207
100505865	long intergenic non-protein coding RNA 920	LINC00920	2.32632	2.17911	0.898762	1.58766	3.48646	1.68766	0.378564	2.08647	1.03124	2.22822	0.162136	0.941665	0	2.32699	1.09925	0.91281	0.235297	0.65864	1.12177	0.402553	0.198469	1.02466	0.230982
100505869	CCDC147 antisense RNA 1 (head to head)	CCDC147-AS1	0	1.72176	0.209849	0.172195	0	0.177321	0.0454576	0.6013	0.319351	0.0480241	0	0	1.32163	0.565056	0	0.255755	0	5.11036	0.628602	0.187982	0.0417059	0.205067	1.99006
100505875	long intergenic non-protein coding RNA 1088	LINC01088	0.699507	1.65121	1.12605	1.0626	0.567142	2.28361	0.0975696	0.161328	1.76259	0.257696	1.51134	0.449711	0	0.419826	0.440714	0	0.141504	0.411331	0.337306	0.242089	0.31331	1.58455	0.364636
100505876	CEBPZ opposite strand	CEBPZOS	22.3621	18.0679	22.3658	16.9885	21.2097	19.8595	18.6194	19.0246	17.6031	24.2797	18.0161	18.6771	20.5031	22.8519	21.4598	19.3539	16.1721	12.8574	15.9687	18.0782	16.9063	15.1979	14.0858
100505878	uncharacterized LOC100505878	LOC100505878	0	0	0	0	0	0	0	0	0	0	0	0	0	0	0	0	0	0	0	0	0	0	0
100505879	KIF25 antisense RNA 1	KIF25-AS1	0.0915175	0	0.129644	0	0	0	0	0	0	0	0	0	0	0	0	0	0	0.0986608	0	0	0	0	0
100505881	MAGI2 antisense RNA 3	MAGI2-AS3	1.561	0.960794	1.52639	1.00863	0.694409	1.27119	1.16574	1.94503	1.16995	1.25955	0.593081	0.814099	1.73518	0.643465	0.568441	0.864561	0.952918	1.34528	1.3861	0.398805	0.719503	0.8462	0.588424
100505887	uncharacterized LOC100505887	LOC100505887	0	0	0	0	0	0	0	0	0	0	0	0	0	0	0	0	0	0	0	0	0	0	0
100505890	SORCS3 antisense RNA 1	SORCS3-AS1	0	0	0	0	0	0	0	0	0	0	0	0	0	0	0	0	0	0	0	0	0	0	0
100505893	SLIT2 intronic transcript 1 (non-protein coding)	SLIT2-IT1	0	0	0	0	0	0	0	0	0	0.173398	0	0	0	0	0.370684	0	0	0	0	0	0	0	0
100505894	TMEM161B antisense RNA 1	TMEM161B-AS1	2.56614	1.89811	4.25188	3.69536	2.97223	2.84545	3.09358	2.59631	3.14002	2.30262	2.8105	2.0884	1.39863	3.19333	3.13608	1.74052	4.07871	2.86524	2.02552	1.62819	2.09644	2.56911	1.68915
100505912	uncharacterized LOC100505912	LOC100505912	0	0	0.205818	0	0	0	0	0	0.335589	0	0.27847	0	0	0	0	0	0.404126	0	0	0	0	0	0
100505915	uncharacterized LOC100505915	LOC100505915	20.5147	9.68432	8.72886	4.76429	10.6137	7.84978	11.1438	7.91028	20.2151	3.73046	7.70263	6.76679	17.0233	4.82859	13.956	5.9814	10.9305	7.06076	13.3449	8.68284	8.0121	7.87906	4.82448
100505918	uncharacterized LOC100505918	LOC100505918	0	0	0	0	0	0	0	0	0	0	0	0	0	0	0	0	0	0	0	0	0	0	0
100505920	uncharacterized LOC100505920	LOC100505920	0	0	0	0	0	0	0.152541	0	0	0	0.406509	0	0	0.340333	0	0.0572153	0.147485	0	0	0	0.186602	0.229379	0.217171
100505921	uncharacterized LOC100505921	LOC100505921	0.769295	0.475605	2.68553	0.918191	1.11379	0.657757	0.295086	1.06876	1.48075	0.623492	0.505531	0.820371	0	1.41078	0.952055	0.806393	0.489097	0.750356	0.340045	0	0.502788	1.02691	0.900238
100505929	chromosome 21 open reading frame 37	C21orf37	0	0	0	0	0	0	0	0	0	0	0	0	0	0	0.0539682	0	0	0	0	0.197636	0	0	0
100505933	ADD3 antisense RNA 1	ADD3-AS1	0.753411	0.341576	0.249032	1.38664	3.33929	2.10431	1.15597	1.27424	1.77889	1.26194	1.03969	0.473602	0.0589625	1.2527	0.217559	1.30075	2.73827	0.75807	0.843661	1.81652	0.141409	0.903898	0.987448
100505938	uncharacterized LOC100505938	LOC100505938	0.179751	0	0.509271	0.174121	0	0.0896523	0.459659	0	0.138395	0.971223	0.459359	0.188323	0	0.351615	0.25953	0.413784	0.0666639	0.818189	1.05939	0	0.337379	0.248833	0.098162
100505942	uncharacterized LOC100505942	LOC100505942	0.173916	0	0	0	0	0	0.311317	0	0	0	0	0	0	0.297676	0	0	0	0.333318	0.15375	0	0.0408034	0	0
100505964	long intergenic non-protein coding RNA 1304	LINC01304	0	0	0	0	0	0	0	0	0	0	0	0	0	0	0	0	0	0	0	0	0	0	0
100505967	long intergenic non-protein coding RNA 645	LINC00645	0	0	0	0	0	0	0	0	0	0	0	0	0	0	0	0	0	0	0	0	0	0	0
100505975	ENO1 antisense RNA 1	ENO1-AS1	0	0	0.510508	1.5709	0	2.26472	0.221172	0.487601	0.887882	1.28513	1.32617	0.453072	0	2.00908	1.12389	0.124437	0.962292	0.207203	0.127435	1.55485	1.42043	1.09752	0
100505978	uncharacterized LOC100505978	LOC100505978	0	0	0	0	0	0	0	0	0	0	0	0	0	0	0	0	0	0	0	0	0	0	0
100505984	uncharacterized LOC100505984	LOC100505984	0	0	0	0	0	0	0	0	0.294639	0	0	0	0	0	0.442025	0.33035	0	0	0	0	0.448918	0.529757	0
100505989	long intergenic non-protein coding RNA 1207	LINC01207	1.37928	2.0109	5.55546	8.00153	17.6589	9.056	11.1972	10.6716	2.99564	10.6114	8.71202	10.6276	3.04498	2.17454	8.72077	11.7644	11.0628	3.2402	7.44348	1.1625	12.3016	6.85376	7.43669
100505993	transmembrane protein 210	TMEM210	0.630304	0	0	0	3.16841	0.660175	0	0	0	0	0.966455	0.0990541	0	0	0.218413	0	0.140256	0.634202	0	0	0.266182	0.174508	0
100505994	lung cancer associated transcript 1 (non-protein coding)	LUCAT1	3.95049	15.0873	3.06892	5.60126	1.4465	3.52754	5.86578	5.65767	7.21151	1.39432	3.02867	3.60482	5.75951	4.44028	3.09111	2.9702	2.97748	41.1688	8.67469	3.07254	2.87023	4.01334	6.78524
100505996	long intergenic non-protein coding RNA 403	LINC00403	0	0	0	0	0	0	0	0	0	0	0	0	0	0	0	0	0	0	0	0	0	0	0
100506007	RTCA antisense RNA 1	RTCA-AS1	2.66338	1.60086	1.10044	1.18248	1.31963	1.93722	0.624322	0.75076	2.05061	1.67891	0	0.697596	2.51863	0.542697	0.705003	0.766382	0.576194	0.744403	0.981061	0	0.260362	2.35556	0.545426
100506012	PPP5 tetratricopeptide repeat domain containing 1	PPP5D1	1.55418	0.864761	1.65123	1.95714	2.26815	0.89143	1.43076	1.79619	0.957281	1.55353	0.516326	1.01768	0	0.228012	0.448793	1.20747	1.95974	1.34039	1.60295	0.591666	0.875119	1.72118	0.721423
100506013	apelin receptor early endogenous ligand	APELA	0	0	0.503654	0	0.815082	0	0	0.0829405	0	0	0.507555	0	0	0	0	0	0.163685	0	0.13006	0	0	0	0
100506022	uncharacterized LOC100506022	LOC100506022	0.68563	0.114122	0.0373563	0.287375	2.37323	0.552402	0.627139	0.223	0.385762	0.726664	0.384124	0.414418	1.02157	0.34819	0.708184	0.273169	1.11491	0.511717	0.769316	0.234245	0.241289	0.383302	0.388823
100506023	uncharacterized LOC100506023	LOC100506023	0.297485	0.0495157	0.518666	0.0997501	0.287576	0.171199	0.14922	0.212864	0.12333	0.176191	0.315788	0.269715	0	0.394472	0.237887	0.177786	0.369173	0.106902	0.38437	0.203271	0.281862	0.324699	0.234312
100506025	ISPD antisense RNA 1	ISPD-AS1	0	0	0	0.157266	0	0	0.124549	0	0	0	0	0	0	0.158789	0	0	0	0	0	0	0	0	0
100506033	PTOV1 antisense RNA 1	PTOV1-AS1	20.6522	17.2089	21.7087	16.5913	25.2134	15.473	15.5909	13.7944	21.9613	16.1073	8.39844	14.8636	16.1977	16.8838	12.9904	20.7475	14.6191	15.1009	17.5165	11.1286	13.7775	18.6244	9.41478
100506035	long intergenic non-protein coding RNA 989	LINC00989	0.281704	0.154808	0.0443401	0	0	0.327838	0.168087	0.211753	0.698872	0.0761043	0.0959868	0	0	0.390325	0	0.162119	0.592023	0.0449914	0	0.218458	0.35249	0.541621	0
100506046	GAS5 antisense RNA 1	GAS5-AS1	2.68651	0	1.37793	0.538421	3.75544	2.56433	2.06098	1.64513	1.56915	3.5288	1.70453	2.11097	0	2.17454	1.12353	2.63899	2.78288	1.9308	0.491379	0.411447	1.43447	1.73125	0.303538
100506049	leucine rich repeat containing 72	LRRC72	0	0	0	0	0	0	0	0	0	0	0	0	0	0	0	0	0	0	0	0	0	0	0
100506050	long intergenic non-protein coding RNA 1005	LINC01005	0	0	0	0	0	0	0	0	0	0	0	0	0	0	0	0	0	0	0	0	0	0	0
100506054	RNASEH1 antisense RNA 1	RNASEH1-AS1	1.4747	1.05197	1.56679	1.38043	2.46027	1.31544	0.804982	0.719464	1.59394	1.494	2.08724	1.2479	0.332916	1.83066	1.10555	1.02821	1.16746	1.67133	0.501422	0.395865	0.778468	1.04035	0.301999
100506060	SMG1 pseudogene 7	SMG1P7	6.39171	6.11654	7.77818	5.40933	5.65084	4.73099	5.76417	3.47883	7.56496	3.08614	6.4381	4.32779	5.46783	4.61379	7.83444	5.5763	8.43536	6.05982	9.25729	5.60864	4.64235	7.24795	3.56477
100506068	DACT3 antisense RNA 1	DACT3-AS1	0	0	0	0.14018	0	0	0	0	0	0.0938285	0	0	0	0	0.100291	0	0	0	0	0	0.0271614	0	0
100506070	RBFA downstream neighbor (non-protein coding)	RBFADN	0	0	0.958087	0.231228	0	0.416694	0.549373	0	0.551355	0.322439	0.427011	0	0	0.466935	0.206789	0.0686867	0	0	0	0	0	0.330442	0
100506071	uncharacterized LOC100506071	LOC100506071	0	0.519047	0.526046	0.281515	0	0.797212	0	0.573439	0	0.994491	0	0.482086	0	0.165808	0.0279735	0.585372	0.610757	0.417735	0.0856396	0	0.454555	0.558759	0.767079
100506076	uncharacterized LOC100506076	LOC100506076	29.866	14.1646	21.8929	20.7435	32.3592	33.5591	37.9396	19.0482	26.2073	17.8175	12.3223	33.8504	10.1597	15.7863	42.809	37.2216	23.17	5.80354	48.6045	13.0907	61.6761	22.1428	25.5724
100506082	uncharacterized LOC100506082	LOC100506082	1.72208	0	0.609874	0	0	0	0	0	0	1.27939	0	0	0	0.421075	0	0	0	0	0	0	0.404026	0.893965	0
100506083	uncharacterized LOC100506083	LOC100506083	4.15204	3.18841	3.12663	3.49278	1.02763	4.02183	2.48116	4.80474	3.83612	3.29427	2.24499	1.95751	1.5392	3.10983	1.85524	3.54649	2.3341	1.47634	3.09102	3.35543	3.47611	1.81507	1.64687
100506084	ADP-ribosylation factor-like 17B	ARL17B	4.64531	3.63007	3.79039	3.72584	3.49512	3.78115	2.76542	2.60838	4.12018	2.59025	4.0742	2.89089	2.79203	2.37165	2.99402	1.41153	1.44715	1.04164	4.5009	2.52298	0.993951	4.01268	3.83564
100506085	uncharacterized LOC100506085	LOC100506085	0.309304	0.509927	0.448592	0.18191	0.77621	0.308535	0.338979	0.236651	0.340202	0.190996	0.508136	0.162027	0.0345806	0.259301	0.344506	0.203432	0.589941	0.0740992	1.04167	0.35512	0.373204	0.642262	0.241301
100506100	uncharacterized LOC100506100	LOC100506100	2.12071	0.345026	3.16231	0.648722	4.34379	3.17316	4.70951	1.03827	1.63279	3.25663	1.797	3.50817	0	4.25754	0.676852	2.60151	1.98695	3.85051	4.539	1.20393	2.35682	2.08592	3.56579
100506108	SIX3 antisense RNA 1	SIX3-AS1	5.05969	2.92407	7.28441	6.55271	3.79014	5.678	2.53147	2.69745	4.31902	4.27903	4.76448	5.35858	1.35579	5.28487	2.5251	4.22532	3.24304	2.92494	2.67407	4.01291	2.20642	5.74802	3.55898
100506115	long intergenic non-protein coding RNA 1272	LINC01272	0.991553	7.7912	0.657006	1.0457	0.75206	1.53149	0.687065	0.378679	0.467905	0.492545	0.931836	0.125666	2.55328	1.78318	0.692727	1.60146	0.0711745	12.2297	3.93046	0.730604	1.28324	0.464921	4.66377
100506119	long intergenic non-protein coding RNA 1503	LINC01503	2.20083	1.77295	2.45637	5.81427	1.40587	2.69431	4.70703	6.14736	2.05392	2.97286	3.32344	2.04376	7.59418	4.84324	5.31531	4.20271	4.97151	1.24622	2.59418	4.1046	4.36549	6.18563	6.11863
100506122	uncharacterized LOC100506122	LOC100506122	0	0	0	0	0	0	0	0	0	0	0	0	0	0	0	0	0	0	0	0	0	0	0
100506123	uncharacterized LOC100506123	LOC100506123	19.203	8.37212	14.6392	13.3866	18.1971	21.6908	21.7995	14.5305	15.6224	12.6307	10.2629	17.0601	8.67824	10.4222	28.7515	25.2006	12.7451	4.51531	36.5431	10.9868	43.329	12.5847	16.6211
100506124	uncharacterized LOC100506124	LOC100506124	1.12862	0.847271	0.599551	1.11279	1.56867	0.21109	0.927676	0.818069	2.14135	0.490026	0.216316	0.443414	0.946358	1.15314	0.663454	1.5658	0.13454	0.724234	1.81733	0.383624	0.425557	1.53447	0
100506125	uncharacterized LOC100506125	LOC100506125	0	0	0	0	0	0	0	0	0	0	0	0	0	0	0	0	0	0	0	0	0	0	0
100506126	long intergenic non-protein coding RNA 867	LINC00867	0	0	0	0	0	0	0	0	0	0.269514	0	0	0	0	0	0	0	0	0	0	0.156038	0	0
100506127	putative uncharacterized protein FLJ37770-like	LOC100506127	0.503961	0.667643	0.501437	0.496894	0.272399	0.655317	0.349798	0.578378	0.75755	0.340372	0.542752	0.348852	0.0140859	0.158434	0.405396	0.217521	0.253654	0.344951	0.159116	0.502478	0.109791	0.0415263	0.0982902
100506134	TTC21B antisense RNA 1	TTC21B-AS1	0	0.905763	0	0	0	0	0.132229	0	0	0	0.792856	0	0	0	0.298634	0	0	0	0	0	0.30329	0	0
100506136	uncharacterized LOC100506136	LOC100506136	0	0	0.433139	0	0	0	0	0	0	0	0	0.0640679	0	0	0.0706344	0	0.0453585	0	0	0.181068	0	0	0
100506142	uncharacterized LOC100506142	LOC100506142	0.0423525	0	0	0	0	0	0.227438	0	0.228258	0	0	0	0	0.0932024	0.440278	0.073121	0	0.334827	0.0374415	0.161233	0.357715	0.175888	0.104079
100506144	ZMYM6 neighbor	ZMYM6NB	23.9093	18.6918	29.5869	24.1367	31.2753	24.9072	19.7819	23.8042	18.3549	19.0399	18.7033	17.5856	42.1012	29.112	16.0763	20.9396	16.7806	19.0819	19.1707	18.5218	18.8342	16.9339	16.1692
100506159	uncharacterized LOC100506159	LOC100506159	0	0	0	0	0	0	0	0	0	0	0.100693	0	0	0	0.22756	0	0	1.51031	0	0	0	0	0
100506161	TAF1A antisense RNA 1	TAF1A-AS1	2.20095	1.11005	4.96398	4.29209	1.6436	2.59992	1.68848	1.32245	1.29323	2.34712	3.15273	1.13778	1.29186	5.39583	1.75616	2.04996	1.61104	1.33207	0.40963	1.46998	0.937632	2.48556	0.711674
100506164	heat shock transcription factor family, X linked 1	HSFX1	1.11811	1.19953	0.349391	0.931771	0	0.8857	1.79121	1.69638	1.31661	0.266527	1.00848	0.930247	0	1.42326	0.19942	1.13553	1.28059	0.543602	1.07567	0.41731	0.532364	1.20638	0.215504
100506172	uncharacterized LOC100506172	LOC100506172	0	0	0	0	0	0	0	0	0	0	0	0	0	0	0	0	0	0	0	0	0	0	0
100506175	uncharacterized LOC100506175	LOC100506175	0	0	0	0.21963	0	0.603115	0	0	0.310341	0	0.618047	0	0	0	0.523779	0.69591	1.3454	0.21727	0	0	0	0.836983	0
100506178	uncharacterized LOC100506178	LOC100506178	0	0.293938	0	0	0	0	0	0	0	0	0	0	0	0	0	0.0228015	0	0.113902	0	0	0	0.0914124	0
100506188	uncharacterized LOC100506188	LOC100506188	0	0	0	0	0	0	0	0	0	0	0	0	0	0	0	0	0	0	0	0	0	0	0
100506190	long intergenic non-protein coding RNA 963	LINC00963	21.754	23.8219	27.2278	25.7015	17.736	20.6785	27.6517	30.1472	16.6789	20.9015	23.9352	22.2192	24.2551	20.0081	17.7941	19.9314	22.3807	14.7406	16.9784	11.8199	16.7208	14.7842	18.4162
100506195	LARGE antisense RNA 1	LARGE-AS1	0.0234126	0	0	0	0	0	0.0538836	0	0.036052	0	0	0.257555	0.302328	0	0.344799	0.101054	0	0.0168267	0	0	0.0659154	0.0162052	0
100506207	uncharacterized LOC100506207	LOC100506207	1.20395	0.0947324	1.93809	1.4472	1.68605	0.753329	0.386242	0.462781	0.876394	0.674168	0.738415	0.825619	0.77091	0.626236	0.512009	0.850339	1.70484	0.770889	0.483794	0.27778	0.38518	1.07575	0.358624
100506211	MIR210 host gene (non-protein coding)	MIR210HG	2.28913	0.517764	0.988652	1.5211	1.92387	1.33665	1.22072	1.08593	1.07467	1.10864	1.51955	0.943229	1.76964	1.92491	1.40266	1.03624	2.17418	0.601904	1.20928	1.70041	1.27716	1.00477	0.937569
100506215	PAXBP1 antisense RNA 1	PAXBP1-AS1	1.69573	1.01812	2.37907	0.888435	2.08872	2.41529	2.27657	1.46157	3.25142	1.21576	1.63756	1.94742	2.25861	0.920961	2.26001	1.97054	1.54199	1.12498	3.11352	0.900053	2.18049	1.738	0.814735
100506229	long intergenic non-protein coding RNA 1093	LINC01093	0	0	0	0	0	0	0	0	0	0	0	0	0	0	0	0.253854	0	0.158512	0	0	0.181107	0	0
100506233	RAB30 antisense RNA 1 (head to head)	RAB30-AS1	2.19717	1.24025	4.3981	2.5679	2.09122	2.35847	0.73286	3.4737	1.10326	2.16786	1.61124	2.55215	0	4.62494	3.22751	2.88627	1.70057	1.57911	3.63143	2.18204	1.74818	2.97545	1.87806
100506237	NKX2-1 antisense RNA 1	NKX2-1-AS1	0	0	0	0	0	0	0	0	0	0	0	0	0	0	0	0	0	0	0	0	0	0	0
100506241	uncharacterized protein FLJ39582-like	LL22NC01-81G9.3	0.712905	0.48081	1.42304	0.188339	0	0.53335	0.149158	0.219224	0.648682	0.210105	0.745301	0.71295	0	0.285244	0.954454	0	0	0.139736	0.802123	0.370089	0.912317	0.134575	0.902507
100506243	KRAB box domain containing 1	KRBOX1	1.76777	0.517689	2.70192	0.270379	0	0.278428	1.07065	0.629436	0.573076	0.527848	0.142661	0.804187	0	0.272998	0.564206	0.24095	0	0.802422	0.740268	1.71197	1.17875	1.41677	0
100506258	uncharacterized LOC100506258	LOC100506258	1.10058	0.936679	0.688425	0.778813	1.29792	1.1121	1.17328	0.761484	1.34258	0.544461	2.38885	0.696329	1.49333	1.54126	1.8078	0.493542	0.826941	0.945079	0.960326	1.56893	0.42253	0.573805	0.55029
100506271	uncharacterized LOC100506271	LOC100506271	0	0	0	0	0	0	0.175789	0	0	0	0.301156	0.257218	0	0	0	0	1.45683	0.211739	0.983925	0	0	0.249234	0.616736
100506272	uncharacterized LOC100506272	LOC100506272	0	0	0	0	0	0	0	0	0	0	0	0	0	0	0	0	0	0	0	0	0	0	0
100506274	uncharacterized LOC100506274	LOC100506274	0.139309	0.516754	0	0	0	0	0	0	0	0	0	0	0	0	0	0	0	0	0	0	0	0	0
100506275	KRBOX1 antisense RNA 1	KRBOX1-AS1	0	0	0	0	0	0	0	0	0	0	0	0	0	0	0	0	0	0	0	0	0	0	0
100506281	uncharacterized LOC100506281	LOC100506281	0	0.184655	0	0.37974	0	0	0	0	0	0.181554	0	0	0	0	0.19406	0	0	0	0	0	0	0	0
100506299	ID2 antisense RNA 1 (head to head)	ID2-AS1	0.439802	0.123591	1.98234	0.63904	1.13457	1.10674	0.981521	1.25099	1.04663	0.745299	1.62458	0.314164	0	1.14382	0.484909	1.65668	1.82385	0.89079	0.918992	0.152209	0.478399	0.996259	0.917033
100506302	uncharacterized LOC100506302	LOC100506302	1.76394	1.6645	2.69607	2.56304	4.77974	1.63222	1.282	2.90483	1.28663	1.58011	2.91821	0.693021	1.4168	0.885322	2.09108	1.20214	2.42738	0.53379	1.27214	0.64796	1.14353	1.09241	0.570367
100506305	long intergenic non-protein coding RNA 958	LINC00958	5.77341	5.73642	5.75423	5.51268	4.14597	2.77669	3.22693	4.49866	6.1914	3.57624	7.1452	3.82365	6.14814	4.26531	6.03752	5.37545	6.83645	5.00888	4.19253	4.29115	3.97651	3.99611	3.8172
100506311	HOXA transcript antisense RNA, myeloid-specific 1	HOTAIRM1	0.123163	3.23611	0.828744	0	1.19829	0.829284	0.0472428	0	0.237066	0.39928	0.0944238	0	0	0.81311	0.0533479	1.27584	0	2.0359	5.44407	0.312583	0.520126	0.0426241	3.53111
100506314	uncharacterized LOC100506314	LOC100506314	2.47131	1.27701	2.69096	2.46537	1.82424	1.46255	1.18847	1.62198	1.22116	1.58441	1.6967	1.07238	1.0392	1.24462	1.27815	1.68757	2.17505	0.821796	0.489123	1.02975	1.06442	2.70623	1.08772
100506321	uncharacterized LOC100506321	LOC100506321	5.31568	2.48696	3.35806	3.91408	1.98019	5.42787	4.2433	3.34102	4.75637	3.72602	2.9188	6.99908	1.93951	2.42389	3.67153	5.45687	2.39767	4.74968	2.79418	2.8714	5.00541	6.56307	1.58874
100506325	uncharacterized LOC100506325	LOC100506325	0.407163	0	0.346072	0.103533	0.610717	0.213229	0.312359	0	0.172417	0.412493	0.14047	0.0799835	0	0.343473	0.405633	0.474499	0.407709	0.277998	0.467935	0.116253	0.257922	0.0986374	0
100506328	long intergenic non-protein coding RNA 1127	LINC01127	0	1.51645	0.411482	0	0	0	0	0	0.298189	0.313892	0.148462	0	0	0.236749	0	0	0	0.649484	1.94019	0	0.0454327	0	0.793131
100506334	long intergenic non-protein coding RNA 649	LINC00649	5.33463	3.91741	6.20882	6.16829	5.32017	4.60936	4.53442	5.80315	5.05214	3.49133	3.4946	3.85721	7.08561	4.94201	5.42415	3.74028	4.73711	3.16801	3.27688	2.84448	4.08968	6.27536	2.4824
100506343	FAM212B antisense RNA 1	FAM212B-AS1	0	0	0.256428	0	0	0	0	0.484741	0.0696848	0	0	0.0711181	0	0.0442613	0.0261357	0	0	0	0	0	0	0	0
100506365	OTUD6B antisense RNA 1 (head to head)	OTUD6B-AS1	4.69946	5.28307	5.76136	4.5946	6.46983	3.63123	3.58945	4.03495	3.20654	4.24216	6.307	3.45834	3.59736	4.70699	3.59008	4.64266	3.14633	3.64358	3.47271	4.04528	3.65511	3.65136	3.44522
100506368	uncharacterized LOC100506368	LOC100506368	1.27625	0.690395	0.112996	0.734038	0	0	0.611929	0	0.573194	0.30169	0.28538	0.125354	0	0.273054	0	0.688571	0	0.267529	0.799185	0	0.449141	0.662525	0
100506371	uncharacterized LOC100506371	LOC100506371	0	0	0	0.118099	0	0	0	0	0.688361	0	0.311563	0	0	0	0.0704111	0.49114	0	0	0	0.412562	0	0.281287	0.266316
100506380	long intergenic non-protein coding RNA 1006	LINC01006	1.0178	2.25478	0.841058	0.36972	0	1.26909	1.56163	0.717249	2.08968	1.92476	1.95076	2.33261	0	0.622169	0.367383	2.05009	1.60424	1.52395	1.6496	0.269077	0.596978	2.6418	0.972684
100506384	uncharacterized LOC100506384	LOC100506384	0	0	0	0	0	0	0	0	0	0	0	0	0	0	0	0	0	0	0	0	0	0	0
100506385	long intergenic non-protein coding RNA 1426	LINC01426	1.20956	1.12802	1.19071	1.25111	1.03054	1.28835	2.12321	0.901502	1.32588	0.448618	0.943034	1.06319	2.09377	0.571459	1.43856	0.884866	1.59666	0.559896	2.19298	1.05362	1.08221	0.993294	0.95722
100506388	uncharacterized LOC100506388	LOC100506388	0	0	0	0	0	0	0	0	0	0	0	0	0	0	0	0	0	0	0	0	0	0	0
100506392	SLC16A1 antisense RNA 1	SLC16A1-AS1	0.722724	0	0.445135	0.456579	0	0.329119	0.241063	0.159436	0.096773	0.305608	0.505901	0.444436	1.14352	0.461001	0.462766	0.352632	0.209766	0.158086	0	0.1595	0.132701	0.782984	0.0772198
100506393	uncharacterized LOC100506393	LOC100506393	0	0	0	0	0	0	0	0	0	0	0	0	0	0	0	0	0	0	0	0	0	0	0
100506394	GAS6 antisense RNA 2 (head to head)	GAS6-AS2	1.29112	1.04382	1.12554	1.75576	1.90572	1.95663	1.77781	1.20381	3.31355	1.01958	0.609136	4.16211	0.89385	0.87424	2.20831	1.60038	1.768	2.18896	2.07794	1.91147	1.60778	1.2832	1.46439
100506403	uncharacterized LOC100506403	LOC100506403	0	1.21763	0.099644	0	0	0	0.539622	0	0.108314	0.228035	0	0.994876	0	0	0	0.242883	0	0	0	0	0	0.194747	0
100506406	uncharacterized LOC100506406	LOC100506406	0	0	0	0	0	0	0	0	0	0	0	0	0	0	0	0	0	0	0	0	0	0	0
100506409	ELOVL2 antisense RNA 1	ELOVL2-AS1	0	0	0	0.156214	0	0	0	0	0	0.0746862	0	0	0	0	0	0	0	0	0	0	0	0	0
100506412	long intergenic non-protein coding RNA 871	LINC00871	0.862244	0.932872	1.45048	0.704731	2.53418	0.524124	0	0.501293	0.497899	1.44133	0.371838	0.465795	0	0.513902	0.606905	0.232602	1.67884	0.658428	0.476414	0.752242	0.265513	0.149202	0.220721
100506413	DOCK4 antisense RNA 1	DOCK4-AS1	0	0.522362	0.0362702	0.0186014	0	0	0.0589265	0.12991	0	0	0.0392586	0	0	0	0	0.110511	0	0	0	0.113717	0.0360422	0.0177219	0
100506421	long intergenic non-protein coding RNA 1158	LINC01158	0	0	0	0.0162519	0	0	0	0	0	0	0	0	0	0.0164093	0.135653	0.0772426	0	0	0	0	0	0	0
100506422	putative deoxyuridine 5'-triphosphate nucleotidohydrolase-like protein FLJ16323	LOC100506422	0	0	0	0	0	0	0	0	0	0	0	0	0	0.121967	0	0	0	0	0	0	0	0.134266	0
100506428	CBR3 antisense RNA 1	CBR3-AS1	5.98759	12.2083	5.50474	5.9099	9.90532	4.1628	5.6374	7.69738	9.45285	3.60282	5.5178	6.46321	9.22989	4.39217	3.43183	6.47399	3.93653	2.73846	4.75862	7.69408	4.44847	4.01878	4.55793
100506433	long intergenic non-protein coding RNA 648	LINC00648	0.0668306	0	0	0	0	0	0	0.131869	0	0	0	0	0	0	0	0	0	0	0	0	0	0	0
100506436	SPAG5 antisense RNA 1	SPAG5-AS1	10.0322	14.4429	12.9773	12.0791	4.92615	10.9235	12.3575	10.2362	11.1691	10.0395	13.7215	8.54913	3.92565	10.7104	11.139	8.90421	9.64219	10.7984	10.8259	9.3239	9.38169	9.45412	12.8091
100506443	ITPKB intronic transcript 1 (non-protein coding)	ITPKB-IT1	0	0	0	0	0	0	0.183079	0	0	0	0	0	0	0.210069	0	0	0.318621	0.274424	0.379751	0	0	0	0.156389
100506444	uncharacterized LOC100506444	LOC100506444	0	0	0	0	0	0	0	0	0	0	0.244006	0	0	0	0	0	0	0	0	0	0	0	0
100506451	RASSF8 atnisense RNA 1	RASSF8-AS1	1.0653	0	1.39592	0.309581	2.80709	0.318797	0.531217	0.090087	0.861216	0.647549	0.980067	0	0	0.507941	0.692153	0.735693	1.126	0.574227	0.847598	0	0.599847	0.442415	0.305425
100506457	uncharacterized LOC100506457	LOC100506457	0	0	0	0	0	0	0	0	0	0	0	0	0	0	0	0	0	0	0	0	0	0.0160243	0
100506462	SRD5A3 antisense RNA 1	SRD5A3-AS1	1.458	0	0.590116	0.353084	0	0.415537	0.745681	0	0	0	1.01133	0	0	0	0.30073	0.29967	0.69522	0	0	0	0	0.33639	0.113745
100506465	long intergenic non-protein coding RNA 1234	LINC01234	0	0	0	0	0	0	0	0	0	0	0	0	0	0	0	0	0	0	0	0	0	0	0
100506469	TMEM147 antisense RNA 1	TMEM147-AS1	4.14908	2.56511	3.24667	2.52631	6.37552	4.75959	4.81998	4.07673	4.44186	2.27384	4.75624	3.22915	7.6539	3.39138	4.75823	2.79711	3.03356	2.86836	3.28371	3.51007	2.30844	3.11798	2.65424
100506470	uncharacterized LOC100506470	LOC100506470	0	0	0	0	0	0	0	0	0	0	0	0	0	0	0	0	0	0	0	0	0	0	0
100506472	uncharacterized LOC100506472	LOC100506472	0.612982	0.178338	0.510794	0.20957	0.233878	0.445106	0.484086	0.411644	0.666285	0.394522	0.608168	1.06248	0.82541	0.383525	0.671591	0.51359	0.842478	0.310978	1.14756	0.617715	0.748683	0.43676	0.162452
100506474	uncharacterized LOC100506474	LOC100506474	0	0	0	0	0.83122	0	0	0	0	0	0	0	0	0	0	0	0	0	0	0	0	0	0
100506475	EGFLAM antisense RNA 2	EGFLAM-AS2	0	0	0	0	0	0	0	0	0	0	0	0	0	0	0	0	0	0	0	0	0	0	0
100506476	uncharacterized LOC100506476	LOC100506476	0.588028	0.201966	1.98994	2.70565	0	1.31977	1.35333	4.03336	2.16308	1.95927	2.60472	2.25892	2.37768	1.43782	0.622609	0.846019	1.52656	0	1.79057	1.07784	0.781774	0.316562	1.28449
100506492	DSCAM antisense RNA 1	DSCAM-AS1	0.530287	0	0	0.110074	0.266155	0.0566753	0.232466	0.234895	0	0.0818635	0	0.198419	0	0	0	0	0	0	0	0	0.231053	0.0699129	0.12411
100506495	LIFR antisense RNA 1	LIFR-AS1	2.85184	1.74599	3.79477	1.8305	4.69174	2.71356	1.49749	2.27117	2.77128	2.36744	2.00596	1.64258	1.69016	2.9653	1.34321	1.68504	2.218	1.58199	1.78684	1.68649	1.76366	2.3093	1.07732
100506497	uncharacterized LOC100506497	LOC100506497	0	0	0	0	0	0.116712	0	0	0.0266915	0	0	0	0	0.0381454	0	0	0	0	0	0.109981	0	0	0
100506499	uncharacterized LOC100506499	LOC100506499	0.319459	0	0.848521	0.174067	0	0.0597496	0	0	0.737879	0.194184	0.612289	0	0	0	1.45292	0.137885	1.15515	0.401793	0.635435	0.253367	0.899397	0.165837	0
100506516	long intergenic non-protein coding RNA 1176	LINC01176	3.0572	0	0	1.43717	0	2.21993	0.344905	0	2.49228	1.45751	0	1.05981	0	1.1213	1.24633	0.388104	0	1.16323	0.953893	1.76861	0	1.49369	0.220967
100506526	uncharacterized LOC100506526	LOC100506526	0	0	0	0.0395495	0	0	0	0	0	0	0	0	0	0	0	0	0	0	0	0	0	0.226077	0
100506527	long intergenic non-protein coding RNA 1007	LINC01007	0	0	0	0	0	0	0	0	0	0	0	0	0	0	0	0	0	0	0	0	0	0	0
100506540	SPTY2D1 antisense RNA 1	SPTY2D1-AS1	8.05316	10.6766	5.67236	6.7608	9.79394	9.33853	6.00644	5.41027	4.37469	8.66622	7.85472	6.53881	7.72052	8.59849	10.0771	7.87875	5.52531	9.22837	8.0686	8.11867	9.10057	6.565	7.14646
100506542	long intergenic non-protein coding RNA 1082	LINC01082	0	0	0	0	0	0	0	0	0	0	0	0	0	0	0	0	0	0	0	0	0	0	0
100506548	uncharacterized LOC100506548	LOC100506548	4.54014	3.76982	4.76498	5.01991	5.93801	2.56608	4.62706	3.88139	3.98037	2.68588	5.51328	2.59098	5.60205	2.80775	4.78003	3.16114	3.13406	2.8343	2.28516	2.39706	1.86602	2.92459	1.60163
100506551	uncharacterized LOC100506551	LOC100506551	1.68462	0.795319	1.04135	1.47979	0.409753	1.35198	2.4085	2.25344	2.65302	1.36533	0.951031	1.56438	1.90568	0.932423	1.48591	1.24271	1.63576	0.86953	2.70777	1.17576	0.700646	1.36742	0.70252
100506555	PVRL3 antisense RNA 1	PVRL3-AS1	0	0	0	0	0	0	0.0874494	0	0.263295	0	0	0	0	0.292662	0	0	0	0	0	0	0	0	0
100506564	theg spermatid protein-like	THEGL	0	0.352463	0	0	0	0	0	0	0	0	0	0	0	0	0	0	0	0	0	0	0	0	0
100506581	chromosome 16 open reading frame 95	C16orf95	0.254546	0.157369	0	0.0792557	0	0.136025	0.0557935	0.830273	0.0839922	0.0589436	0	0	0	0.186721	0.126007	0	0.323667	0	0	0	0	0.302033	0
100506585	uncharacterized LOC100506585	LOC100506585	0.0598056	0.18487	0.158851	0.0760363	0	0.0111857	0.103231	0.113792	0.333833	0.15753	0.21779	0.0704896	0	0	0.284952	0.0645335	0	0.333114	0.198266	0.170757	0.24204	0.0103487	0.538887
100506599	PPP1R26 antisense RNA 1	PPP1R26-AS1	2.26238	1.54806	4.3717	2.63301	1.38906	1.39678	0.909928	1.44881	2.57052	1.51316	0.993531	0.880217	1.16032	0.966732	0.913348	2.12363	2.66375	1.70491	1.41751	0.125428	0.850291	2.4021	0.665721
100506603	uncharacterized LOC100506603	LOC100506603	2.44187	4.59366	4.15099	4.20701	7.01418	3.26224	4.17479	4.42492	4.83445	2.57279	5.21508	4.19381	3.3989	2.5333	3.6566	4.09541	3.14377	4.96409	3.70067	3.43069	5.35252	3.11473	3.57189
100506606	uncharacterized LOC100506606	LOC100506606	4.66933	3.20379	3.24993	1.98048	1.53182	4.48273	2.71247	3.378	2.97163	1.44375	2.4417	3.01154	2.53475	1.90067	1.84715	2.46972	1.53151	3.53045	3.62682	2.9969	3.72342	2.57806	3.25004
100506621	long intergenic non-protein coding RNA 1279	LINC01279	11.4646	10.0135	10.135	8.8525	8.92257	6.40259	4.53574	7.96186	11.2273	8.30516	5.54218	6.42206	2.88707	7.59887	3.83066	5.28611	7.91864	8.45387	5.83076	1.98601	3.36584	10.0932	2.75733
100506622	long intergenic non-protein coding RNA 540	LINC00540	0	0.222672	0.148815	0.0872232	0	0	0.0230259	0	0.184872	0	0	0	0	0.066051	0.104006	0.259098	0	0	0	0	0.169004	0	0
100506627	doublecortin domain containing 5	DCDC5	1.75622	2.23833	2.39217	1.7372	3.02304	0.788333	0.559647	1.34805	3.19317	0.722631	0.372854	0.530758	0.39647	2.60626	0.269172	3.67349	0.796619	2.46614	0.824058	0.188574	0.969866	3.14181	0
100506637	PRKAR2A antisense RNA 1	PRKAR2A-AS1	1.96486	1.72947	2.64189	0.822622	1.76857	1.60702	1.67343	1.08425	1.84613	1.07964	2.09361	1.85794	4.20267	1.09931	1.19728	1.25056	2.72338	1.0292	1.72231	1.1516	1.27748	2.09762	0.777478
100506639	uncharacterized LOC100506639	LOC100506639	2.20118	2.02843	1.9121	1.26727	0.673456	1.98857	1.17887	1.08875	2.87787	1.14445	0.636812	1.95805	3.7541	1.70606	2.66243	2.04356	1.47866	2.08943	1.46863	2.39798	2.13393	1.35109	1.08866
100506649	PXN antisense RNA 1	PXN-AS1	6.90939	7.5014	8.35547	6.36649	9.0861	4.34966	6.852	7.76679	7.26597	4.30234	6.78292	5.0981	9.69366	6.67539	4.16072	5.45532	8.0624	6.54032	9.90722	6.89669	4.38869	6.24044	7.59244
100506650	chromosome 17 open reading frame 112	C17orf112	0	0	0	0	0	0	0	0	0	0	0	0	0	0	0	0	0	0	0	0	0	0	0
100506655	LCMT1 antisense RNA 2	LCMT1-AS2	0	0	0	0	0	0	0.302702	0.291962	0.151897	0	0.170158	0.0193777	0	0	0	0	0	0	0	0	0.0694299	0	0
100506658	occludin	OCLN	21.4206	30.3784	18.2121	19.7671	19.8958	18.4685	19.2756	18.23	18.5623	18.7236	15.7177	19.2975	19.4648	20.1737	17.7266	27.7832	14.9348	17.51	19.343	18.8949	32.2179	24.8821	20.0213
100506660	DDX11 antisense RNA 1	DDX11-AS1	0.126619	0.352263	0.269053	0.206978	0	0	0.0485686	0.0803065	0.511811	0.102622	0.339758	0.198986	0.929001	0.325084	0.548451	0.0546517	0.281754	0.250255	0	0	0.467883	0.416293	0.363021
100506668	DYNLL1 antisense RNA 1	DYNLL1-AS1	10.1673	10.7277	17.6676	13.4929	17.7232	8.69677	4.39395	10.2315	18.8134	11.6463	7.48302	3.83476	4.93333	16.0102	4.49202	20.567	11.5384	11.7403	8.65875	3.69859	5.55797	17.1242	2.2487
100506674	uncharacterized LOC100506674	LOC100506674	0	0	0	0	0	0.0778292	0.139664	0	0	0	0.079756	0.10218	0	0.209856	0	0.022451	0	0.280377	0	0	0	0.216017	0
100506675	uncharacterized LOC100506675	LOC100506675	0	0	0	0	0	0	0	0	0	0	0	0	0	0	0	0	0	0	0	0	0.159756	0	0
100506677	uncharacterized LOC100506677	AA06	0	0	0	0	0	0	0	0	0	0	0	0	0	0	0	0	0	0	0	0	0	0	0
100506679	uncharacterized LOC100506679	LOC100506679	1.45133	0.74454	2.97458	2.04151	1.95283	0.993388	1.8004	1.17509	2.21107	1.20129	2.08331	1.35878	1.19624	2.2425	0.882777	1.6527	1.0307	2.04177	0.955459	0.901265	1.02151	2.15872	0.581782
100506680	SACS antisense RNA 1	SACS-AS1	0	0	0	0	0	0	0	0	0	0	0	0	0	0	0	0	0	0	0	0	0	0	0
100506681	JARID2 antisense RNA 1	JARID2-AS1	0.62177	0.0768801	0.17616	0.271033	0	1.1164	0.190799	1.47223	2.29785	0.302356	0.476685	2.63825	5.40129	2.3717	1.61592	2.469	0.553426	3.3962	0.989411	0.157803	0.525156	2.66825	1.83356
100506682	uncharacterized LOC100506682	LOC100506682	0	0	0	0	0	0	0	0	0	0	0	0	0	0	0.0581977	0	0	0	0.0593899	0	0	0	0
100506686	IQCH antisense RNA 1	IQCH-AS1	1.41658	0.813596	1.46646	1.10833	1.78056	1.93146	1.14462	1.01363	0.658271	1.31794	1.27239	0.737675	1.03319	0.737842	1.56847	1.16497	1.80924	0.867495	0.8003	0.372287	0.943957	1.53747	0.837679
100506688	uncharacterized LOC100506688	LOC100506688	0.0466012	0.0691453	0.0792183	0.135425	0	0.146429	0.157302	0.165514	0.136342	0.0528766	0.114327	0.344205	0	0.0615314	0.226075	0.168958	0.248873	0.0870803	0.379017	0	0.19024	0.0709619	0.0534426
100506696	prostate cancer associated transcript 6 (non-protein coding)	PCAT6	0.780073	0.924349	0.644613	0.802868	0	2.09124	1.4961	1.37431	1.8018	1.05371	2.29252	0.97051	0	0.0476849	1.23892	0.673393	1.30187	1.35488	0	0.659932	0.0915084	1.75479	0.692246
100506697	long intergenic non-protein coding RNA 327	LINC00327	0.893359	0.857027	0.43639	0.939979	0	0.991008	0.708981	0.859668	2.22949	0.399472	1.46427	0.411499	1.01256	0.587528	1.46777	0.771186	0.308468	1.01844	1.33444	0.977289	0.932338	1.13008	0.201874
100506700	uncharacterized LOC100506700	LOC100506700	0	0	0	0	0	0	0	0	0	0	0	0	0	0	0	0	0	0	0	0	0	0	0
100506710	endogenous Bornavirus-like nucleoprotein 3	EBLN3	25.0257	18.5244	21.7226	21.3309	25.6875	23.549	19.8188	15.1608	18.872	23.6532	21.0226	16.131	16.302	21.3327	20.9159	18.6603	16.8893	13.1278	18.5643	13.7807	14.8837	19.2848	15.6367
100506713	uncharacterized LOC100506713	LOC100506713	0.987574	2.07588	0.349749	0.717481	0	2.14263	1.66678	1.75379	2.20504	0.720361	0.757131	0.9312	1.04339	1.73863	0.171107	0.426258	3.9556	2.76811	0.785753	0.501285	0.556079	1.64054	0
100506714	NUP50 antisense RNA 1 (head to head)	NUP50-AS1	11.3928	6.51976	11.8493	11.1385	9.09964	11.0265	8.48017	7.34212	16.9563	11.9453	5.13024	5.35792	7.01025	12.1163	9.28254	14.2952	8.38762	5.93557	8.312	7.12114	8.1082	13.3088	7.73653
100506724	long intergenic non-protein coding RNA 901	LINC00901	0	0	0	0	0	0	0	0	0	0	0	0	0	0	0	0	0	0	0	0	0	0	0
100506725	uncharacterized LOC100506725	LOC100506725	0	0	0	0	0	0	0	0.370793	0	0	0	0.215335	0	0	0	0	0	0.512089	0	0.173879	0	0	0
100506730	uncharacterized LOC100506730	LOC100506730	1.75574	2.31458	4.48058	3.05759	3.43317	1.8544	2.09963	2.51095	3.20056	3.07614	3.28595	1.8868	2.90977	1.85611	1.45389	2.45176	1.8098	2.33814	1.55215	0.720824	1.18125	1.17951	1.26901
100506733	FAM170B antisense RNA 1	FAM170B-AS1	0	0	0	0	0	0	0	0	0	0	0	0	0	0	0	0	0	0	0	0	0	0	0.13166
100506736	schlafen family member 12-like	SLFN12L	0	0.11247	0.927755	0.0264335	0	0.571628	0	0.399987	0.616291	0	0.0836829	0.114358	0	0.240206	0.157598	1.06789	0.32385	0.444541	0.225157	1.36204	0.589005	0.20147	0.298041
100506742	caspase 12 (gene/pseudogene)	CASP12	0	0	0	0	0	0	0	0	0	0	0	0	0	0	0	0	0	0	0	0	0	0	0
100506746	uncharacterized LOC100506746	LOC100506746	2.77658	2.79966	3.86306	2.13728	7.77193	3.68466	1.62292	2.37596	3.48659	3.18798	4.13067	1.74019	1.43572	2.98238	3.14986	2.79634	2.72146	1.61543	3.03905	1.57296	2.30326	3.52336	1.40798
100506747	alpha-1,3-mannosyl-glycoprotein 4-beta-N-acetylglucosaminyltransferase-like protein LOC641515 homolog	LOC100506747	0.205951	0	0	0.274313	0	0.256799	0	0.174162	0.0528558	0	0	0.53943	0	0.302149	0	0.059262	0.458283	0	0.12138	0.174232	0.338234	0.237585	0.0843522
100506753	uncharacterized LOC100506753	LOC100506753	1.74546	0.584515	3.14228	2.95888	0	2.33963	1.6738	0.553515	1.73584	1.65042	0.167271	0.628612	0	1.76051	0.945054	0.941722	2.58933	1.72489	2.57177	0.646028	0.665455	1.25847	0.476596
100506755	mir-497-195 cluster host gene (non-protein coding)	MIR497HG	15.7084	16.8699	13.363	12.8829	13.852	13.9934	13.5417	13.5576	16.8323	13.125	15.8297	12.025	8.0795	15.5617	11.5038	12.0224	14.8646	17.4001	16.3207	23.5813	9.28955	11.3211	14.1277
100506757	long intergenic non-protein coding RNA 629	LINC00629	0	0	0	0	0	0	0	0	0	0	0	0.0378977	0	0	0	0	0	0	0	0	0	0	0
100506759	olfactory receptor, family 7, subfamily E, member 37 pseudogene	OR7E37P	2.03081	0.958157	2.53616	2.17427	3.03307	1.31941	2.00894	2.21447	2.09848	1.77585	2.17151	1.55374	1.06652	1.29368	1.38891	3.46003	0.53514	1.45955	3.16544	0.339086	0.413766	2.10846	0.437772
100506765	IGSF11 antisense RNA 1	IGSF11-AS1	0	0	0	0	0	0	0	0	0	0	0	0	0	0	0	0	0	0	0	0	0	0	0
100506769	C10orf71 antisense RNA 1	C10orf71-AS1	0	0	0	0	0	0	0	0	0	0	0	0	0	0	0	0	0	0	0	0	0	0	0
100506775	long intergenic non-protein coding RNA 1353	LINC01353	0.165699	1.22929	0	0.361144	0.537376	0.289252	0	0	0	0.268588	0.254068	0	0	0	0	0	0	2.61994	0	0	0	0	0
100506776	T cell receptor gamma locus antisense RNA 1	TRG-AS1	0.841123	0.542621	0.349689	0.730643	0	0.519835	0.0701386	0.293795	0.436428	0.50387	0.336445	0	0.601029	0.590176	0.443534	0.868156	0.101721	0.039425	0.468785	1.49664	0.93951	0.215157	1.01853
100506779	BZRAP1 antisense RNA 1	BZRAP1-AS1	2.08749	2.92074	2.38646	2.3946	4.43906	1.58913	1.71382	2.29177	1.98787	1.76606	1.47404	2.79134	2.14959	2.12229	2.68086	2.14977	1.7521	3.52699	2.93003	1.84732	2.21679	1.90115	2.14496
100506783	HOXD cluster antisense RNA 2	HOXD-AS2	0	0	0	0	0	0	0	0	0	0	0	0	0	0	0	0	0	0	0	0	0	0	0
100506787	uncharacterized LOC100506787	LOC100506787	0	0	0	0	0	0	0	0	0	0	0	0	0	0	0	0	0	0	0	0	0	0	0
100506790	uncharacterized LOC100506790	LOC100506790	0	0	0	0	0	0	0	0.980857	0	0.537176	0	0	0	0	0	0	0	0	0	0	0	0.573448	0
100506791	long intergenic non-protein coding RNA 1511	LINC01511	0	0.343069	0.0561496	0	0	0	0	0	0.0915526	0	0	0	0	0	0	0	0	0	0	0	0.0836947	0.05487	0
100506795	long intergenic non-protein coding RNA 1354	LINC01354	0.202314	0.180668	0.636885	0.408287	0.528545	0.0504529	0.0862263	0	0.121152	0.0910946	0.137872	0	0	0.0989379	0.0389477	0.349293	0.325138	0.129248	0	0.014263	0.174042	0.124474	0
100506801	uncharacterized LOC100506801	LOC100506801	0.199817	1.05004	0.530738	0.435506	0.688527	0.130804	0.095807	0.316827	0.307689	0.121459	0.229787	0.255139	0.791665	0.164897	0.129826	1.18587	0.0555791	0.412876	0.176647	0.475432	0.5274	0.743388	1.14576
100506804	uncharacterized LOC100506804	LOC100506804	1.73492	0.183872	0	0	1.04492	0	0	0.167672	0.381645	0.522266	0.266017	0.155798	0	0.509056	0.472357	0.813013	0	1.10439	0.175285	1.10079	0	0	0.0406044
100506810	long intergenic non-protein coding RNA 1132	LINC01132	0.389848	0.502994	1.68079	1.15754	0.329821	0.519915	0.403102	0.716682	0.691661	0.508285	0.311875	0.119868	0	1.14389	0.646082	1.0096	0.150868	0.62128	0.719255	0.365655	0.202812	0.422353	0.305459
100506826	MYLK antisense RNA 1	MYLK-AS1	0.257938	0.398666	0.822138	1.82709	2.45727	1.20608	0.494699	0.545311	2.23418	0.888469	0.59325	0	0	0.804139	0.223451	1.11332	0.932693	0.926904	0.855107	0.204574	1.0439	0.624869	0
100506834	uncharacterized LOC100506834	LOC100506834	0.644669	0.19022	0.892481	0.585447	0.546439	0.4823	0.483323	0.879693	0.259455	0.510611	0.202189	0.253279	0.49879	0.161214	0.558475	0.126479	0.407534	0.368554	0.401532	0.0278888	0.103124	0.111553	0.120018
100506835	long intergenic non-protein coding RNA 840	LINC00840	0	0	0	0	0	0	0	0	0	0	0	0	0	0	0	0	0	0	0	0	0	0	0
100506840	IQ motif containing F5 pseudogene	IQCF4	0	0	0	0	0	0	0	0	0.450814	0	0	0	0	0	0	0	0	0	0	0	0	0	0
100506844	uncharacterized LOC100506844	LOC100506844	8.46177	9.21175	12.0521	9.82271	7.00973	2.95885	1.27008	5.52231	5.52354	7.08166	0.987195	0.722712	2.59132	7.48899	0.637427	7.62216	3.68397	4.23061	2.43932	1.40059	2.39526	4.77463	1.20547
100506858	uncharacterized LOC100506858	LOC100506858	0	0	0	0	0	0	0	0	0	0	0	0	0	0	0	0	0	0	0	0	0	0	0
100506860	uncharacterized LOC100506860	LOC100506860	0.611003	1.30112	0	0.394577	0	0	0	0.229641	0.156809	0.0550223	0.728669	0.853518	0	0	0.235249	0.23442	0.0755336	0.878259	0.360102	0.215375	1.62464	0.704851	0.44489
100506866	TTN antisense RNA 1	TTN-AS1	1.12448	0.725421	1.32976	0.845362	1.18918	1.33871	1.02769	0.859958	1.04645	0.840038	0.862093	1.02956	1.49222	0.753132	1.56709	0.700594	0.739782	1.11738	0.916294	0.66384	0.51617	1.04227	0.672817
100506869	uncharacterized LOC100506869	LOC100506869	0	0	0	0	0	0	0	0	0	0	0	0	0	0	0	0	0	0	0	0	0	0	0
100506874	long intergenic non-protein coding RNA 933	LINC00933	0.486527	0.0286465	0.311787	0.151485	0	0.138662	0.568752	0.0979595	0.356753	0.131439	0.213143	0.0910227	0.435154	0.441863	0.341196	0.199996	0.850631	0.366319	0.102407	0.088199	0.179373	0.288646	0.341604
100506881	MKLN1 antisense RNA	MKLN1-AS	0.974107	0.446814	0.979297	1.50671	0.866211	2.04524	1.5187	1.38177	0.653218	1.55351	1.92724	0.222218	1.88127	1.9823	0.816645	1.81741	2.83185	1.1066	1.77787	0.518374	0.951021	0.848232	1.33848
100506888	transcription elongation factor B polypeptide 3C-like 2	TCEB3CL2	0.959057	0.127055	1.01895	0.0248844	0	0.0256252	0.446705	0.347581	1.31858	0.222082	0.0262596	0.349882	0	0.32663	0.682467	0.177407	0.228653	0.0984681	0.454205	0	0.0723243	0.438595	0
100506895	uncharacterized LOC100506895	LOC100506895	0	0	0	0	0	0.098968	0	0	0	0	0	0	0	0	0	0	0	0	0	0	0	0	0
100506898	mago-nashi homolog 2 (pseudogene)	MAGOH2	1.40637	0.93157	2.84608	0.291925	6.3528	0.901846	1.38717	2.63343	1.70154	0.976989	1.23223	0	0	0.221064	1.04429	1.30075	0	0	1.06568	0	0.353523	0.347653	0
100506907	CCDC37 antisense RNA 1 (head to head)	CCDC37-AS1	0	0	0.369846	0	0	0	0	0	0	0	0	0	0	0	0	0	0	0	0	0	0	0.0451772	0
100506915	CHRM3 antisense RNA 2	CHRM3-AS2	0	0	0	0	0	0	0.331387	0	0	0.175048	0	0	0	0.42249	0	0.186446	0	0	0	0	0	0	0
100506930	long intergenic non-protein coding RNA 665	LINC00665	3.02546	0.766883	2.22865	1.25287	0.441534	1.29017	3.8993	1.97002	1.84021	1.71644	2.2731	2.82898	2.66372	1.35378	1.28427	1.64538	2.35629	1.50034	2.05947	2.0348	0.894371	1.90563	0.916972
100506939	PRKG1 antisense RNA 1	PRKG1-AS1	0.142679	0.317553	0.101059	0.0621944	0	0	0	0	0	0	0.350034	0	0	0.125594	0	0	0.190494	0.307631	0.252269	0	0.0602542	0	0
100506963	TCEB3 antisense RNA 1	TCEB3-AS1	23.605	19.1035	21.6344	19.6053	20.8214	18.9909	20.7023	21.0147	19.2244	22.5921	21.8255	18.781	9.60807	18.49	16.8524	19.0457	25.2732	9.80389	18.3512	17.8371	15.6959	15.9689	14.4291
100506985	uncharacterized LOC100506985	LOC100506985	10.9024	6.33174	15.4443	9.69683	22.9824	8.30477	9.68181	8.66081	10.0729	12.906	7.14263	8.51478	6.82584	10.227	6.7544	16.085	7.13098	7.69311	5.7245	1.76081	5.72031	13.7203	3.89702
100506990	uncharacterized LOC100506990	LOC100506990	4.48011	4.46553	14.5279	7.87139	9.90867	4.97059	4.09161	6.34008	7.39147	4.95249	3.39966	3.18504	4.18594	9.91497	3.99992	14.8514	6.68001	10.6562	6.16993	2.01108	3.68958	10.3365	1.26074
100506994	PTPRG antisense RNA 1	PTPRG-AS1	0.897606	0.874018	0.603985	0.749936	1.43732	1.30949	1.53215	1.3663	1.83139	0.94573	1.25589	1.85143	0.395142	0.510287	1.41911	1.04605	1.29828	0.645112	1.90446	0.327476	0.742336	1.07172	0.386018
100507002	uncharacterized LOC100507002	LOC100507002	0	1.93057	2.66718	0.533806	0	1.44295	0.281837	2.48537	1.27284	0.372186	1.54909	0	2.91107	1.81904	0.636517	0	0.306559	1.18816	0.324778	5.18642	1.35753	0.381425	2.55796
100507003	golgi-associated, olfactory signaling regulator	GFY	0	0	0	0	0	0	0	0	0	0	0	0	0	0	0	0	0	0	0	0	0	0	0
100507006	uncharacterized LOC100507006	LOC100507006	11.7867	18.3957	8.75717	3.23363	15.5708	4.13153	4.86891	1.46374	13.5171	3.34013	3.98105	1.94298	0	4.47419	3.07038	3.55762	3.2097	31.3373	17.5609	4.2361	1.21829	2.79549	5.60398
100507008	long intergenic non-protein coding RNA 844	LINC00844	0	0	0	0	0	0	0	0	0	0	0	0	0	0	0	0	0	0	0	0	0	0	0
100507012	BMPR1B antisense RNA 1 (head to head)	BMPR1B-AS1	0.199972	0	0	0.290563	0	0	0	0	0	0.0810359	0	0	0	0.586755	0	0	0	0	0	0	0	0.346031	1.22855
100507027	long intergenic non-protein coding RNA 948	LINC00948	7.49477	3.11315	14.2667	3.31805	20.5084	1.83983	1.52726	3.86217	4.95896	6.35903	3.05252	0.36807	2.19955	8.24663	2.13042	11.7265	2.73613	10.0997	4.14107	0.59442	0.57697	10.213	0
100507032	TMCC1 antisense RNA 1 (head to head)	TMCC1-AS1	0.404462	0.295517	1.1329	0.280488	1.50548	0.673956	0.183351	0.295391	0.905909	0.178803	0.0563789	0.231136	0.129492	0.0809158	0.127413	0.111093	0.163638	0.224622	0.260045	0.128314	0.375258	0.241776	0.180717
100507034	PITRM1 antisense RNA 1	PITRM1-AS1	8.23354	6.04591	6.93785	6.9787	5.70363	7.12744	5.3726	5.09529	7.37148	4.7683	6.08255	5.06911	4.55499	5.0215	9.49661	4.96984	5.42269	3.80895	5.56369	5.23411	5.77293	5.30589	5.85298
100507043	TCL1 upstream neural differentiation-associated RNA	TUNAR	0	0	0	0	0	0.0451346	0	0	0	0	0.046252	0	0	0	0.0348422	0.0867983	0	0	0	0	0	0	0
100507050	trophoblast glycoprotein-like	TPBGL	0	0	0	0	0	0.0858901	0	0	0	0.0372186	0	0	0	0	0	0	0	0	0.0202986	0.0582744	0	0.0794635	0
100507053	uncharacterized LOC100507053	LOC100507053	11.0461	6.99382	13.7225	11.6165	10.9004	14.2152	12.8389	10.2312	7.42748	14.8273	15.129	12.6896	6.6478	9.38321	9.90394	4.83099	9.25077	4.0987	8.98777	9.08839	7.09947	6.24378	5.9704
100507055	leucine rich colipase-like 1	LRCOL1	0	0.727634	0	0.267208	0	0	0	0.248822	0.113271	0	0	0	0	0.485633	0	0.0634998	0	0	0	0	0	0	0
100507056	colon cancer associated transcript 1 (non-protein coding)	CCAT1	0.253024	0	0	0.100268	0.522188	0.154879	0.0705853	0.350131	0.0708399	0.111856	0	0.108446	0	0.0674925	0.239121	0.297847	0.179146	0.198381	0.203349	0.291893	0.194279	0.222896	0.244948
100507057	MFI2 antisense RNA 1	MFI2-AS1	0.473225	0.835899	1.10132	1.47344	5.26188	0.101153	0.207451	0.114338	2.44634	2.52038	0.259144	0.690566	2.85699	1.83484	1.52269	1.51732	0.526512	1.06891	0.537881	0.257363	0.904067	1.2166	0.664529
100507058	long intergenic non-protein coding RNA 845	LINC00845	0	0	0	0	0	0	0	0	0	0	0	0	0	0	0	0	0	0	0	0	0	0	0
100507059	long intergenic non-protein coding RNA 703	LINC00703	0	0	0	0	0	0	0	0	0	0	0	0	0	0	0	0	0	0	0	0	0	0	0
100507062	PSMD6 antisense RNA 2	PSMD6-AS2	0.554885	0.951184	0.250107	0.146592	0.695279	1.37748	1.39315	0	1.04863	0.204418	0.870151	0.198186	0.680995	0.277523	0.458846	0.674956	0.701553	0.779468	1.29325	1.82436	0.887621	0.279323	0.805764
100507064	TEX26 antisense RNA 1	TEX26-AS1	0.195532	0	0.512433	0.454579	0	0.117028	0	0.0992108	0.376364	0.0475421	0	0	0	0.301207	0	0.20255	0.17404	0.154583	0.121002	0	0	0.121805	0
100507065	uncharacterized LOC100507065	LOC100507065	0	0	0	0	0	0	0	0	0	0	0	0	0	0	0	0	0	0	0	0	0	0	0
100507066	CLIP1 antisense RNA 1	CLIP1-AS1	0.717534	1.19773	0.762343	0.469165	0	0.214725	0.550463	0.667458	0.331469	0.348925	0.440082	0.958481	0	0.263172	1.11888	2.66345	0.79833	0.154708	0	1.68449	2.32315	0.595976	0.293883
100507073	uncharacterized LOC100507073	LOC100507073	0	0.571525	0.416681	0	0	1.25748	0	0	0	0	0	0	0	0	0	0	0	0	0	0.853167	0	0.174508	0
100507086	DLG1 antisense RNA 1	DLG1-AS1	1.39763	0.37365	2.30094	1.18005	1.13316	1.04562	0.463656	1.02219	1.30874	1.19397	1.2163	0.593626	0.84252	3.40818	0.850808	3.13037	0.882572	0.407222	0.80145	1.98927	0.69126	1.33342	0.680732
100507091	uncharacterized LOC100507091	LOC100507091	0	0	0	0	0	0	0	0	0	0	0	0	0	0	0	0	0	0	0	0	0	0	0
100507096	GIMAP family P-loop NTPase domain containing 1	GIMD1	0	0	0	0	0	0	0	0	0	0	0	0	0	0	0	0	0	0	0	0	0	0	0
100507098	ADAMTS9 antisense RNA 2	ADAMTS9-AS2	0	0	0	0	0	0.0647645	0	0	0	0	0	0.0906958	0	0	0.224981	0.0747291	0	0	0	0	0	0	0.141824
100507099	FRY antisense RNA 1	FRY-AS1	1.76326	0.486356	0.826204	0.945985	0.461872	1.62358	1.83135	1.74343	1.27404	0.923399	1.01906	0.937879	0.827964	1.01484	2.13851	1.31136	2.77671	1.24776	2.18232	0.912227	1.58474	0.694719	0.911063
100507117	ASAP1 intronic transcript 2 (non-protein coding)	ASAP1-IT2	0.158274	0.841517	0	0.160983	0.0513299	0.615736	0.145706	0.187382	0.389951	0.102622	0.194148	0.198986	0	0.0928811	0.301648	0.109303	0.0352193	0.159253	0.251859	0.241017	0.178241	0.284832	0
100507118	PRC1 antisense RNA 1	PRC1-AS1	1.43056	1.43068	2.17554	0.886474	5.04881	1.44799	2.03354	0.462551	3.1747	2.01195	3.29025	1.75225	2.61781	1.04938	3.02533	1.34389	0.421318	0.514074	2.0458	7.63516	1.95456	2.50456	2.8262
100507127	long intergenic non-protein coding RNA 707	LINC00707	2.49206	0.103575	0.667485	0.121715	0	0.548354	0.5141	0.123965	0.290225	0.373399	0.321102	0.329105	1.03252	1.76659	0.852663	0.614645	1.21159	1.36963	0.92567	0.797239	1.09074	1.05813	2.33299
100507135	SPG20 opposite strand	SPG20OS	0	0	0.586066	0.601133	0	0	0	0	0.127412	0.134121	0	0	0	0.728346	0	0.142854	0	0.356804	0	0.419995	0.698856	0	0
100507140	uncharacterized LOC100507140	LOC100507140	0.0940845	0	0	0	0	0.117313	0	0	0.265607	0.0508352	0.0480871	0	0	0	0.0543368	0	0	0	0.16635	0	0.0441472	0	0
100507143	long intergenic non-protein coding RNA 708	LINC00708	0	0	0	0	0	0	0	0	0	0	0	0	0	0	0	0	0	0	0	0	0	0	0
100507144	uncharacterized LOC100507144	LOC100507144	0.17423	0	0.123407	0.12658	0	0	0.178217	0.294675	0	0.235348	0	0	0	0.340816	0.201247	0.100269	0.452315	0.8348	0	0.257944	0.408771	0.0401984	0.428162
100507156	uncharacterized LOC100507156	LOC100507156	0.176381	0.181742	0.0520545	0.0320357	0	0.219929	0.214245	0.186445	0	0	0.0338061	0.254089	0	0.0431279	0	0.0507534	0	0.179585	0	0	0.186218	0.0813893	0.192643
100507163	long intergenic non-protein coding RNA 709	LINC00709	0	0	0	0	0	0	0	0	0	0	0	0	0	0	0	0	0	0	0	0	0	0	0
100507170	cancer/testis antigen family 47, member A12	CT47A12	0	0	0	0	0	0	0	0	0	0	0	0	0	0	0	0	0	0	0	0	0	0	0
100507171	BOLA3 antisense RNA 1 (head to head)	BOLA3-AS1	0.108899	0.193559	0.404947	0.395579	0	0.0712871	0.135757	0.126623	0.167688	0.0661945	0.187848	0.0320882	0.575269	0.339499	0.341978	0.047003	0.121161	0.127182	0.21661	0.0777321	0.0479049	0.0753751	0.0334516
100507173	long intergenic non-protein coding RNA 1012	LINC01012	0.432367	0.767047	0.279615	0.382405	0.518207	0.18283	0.447066	0.238454	0.607888	0.228536	0.432362	0.694247	0	0.0965271	0.586265	0.292099	0.836612	0.256701	0.149569	0.131203	0.396938	0.299266	0.0153988
100507175	uncharacterized LOC100507175	LOC100507175	0.871251	0.0448865	0.46283	0.316486	1.23618	0.814768	0.52914	0	0.922349	0.411906	0.612289	0.599023	0	0.585844	1.1007	0.250701	0.646237	0.104362	0.673946	0.1382	0.562123	0.0753804	0.565
100507178	SLFNL1 antisense RNA 1	SLFNL1-AS1	3.65655	3.2046	1.47996	1.79047	1.50947	1.72353	1.94203	1.38184	5.26962	1.15068	1.9613	1.47343	5.84908	3.47808	3.31851	3.11025	4.26202	3.68687	2.88917	3.34835	3.69549	4.12548	1.41534
100507194	uncharacterized LOC100507194	LOC100507194	0	0	0	0	0	0	0	0	0	0	0	0	0	0	0	0	0	0	0	0	0	0	0
100507195	uncharacterized LOC100507195	LOC100507195	0	0	0.793333	0	0	0	0	0	0	0	0	0	0	0	0	0.386751	0.249235	0	0.891159	0.497464	0.315337	0	0
100507201	uncharacterized LOC100507201	LOC100507201	0	0	0	0	0	0	0	0	0	0	0	0	0	0	0	0	0	0	0	0	0	0	0
100507203	small leucine-rich protein 1	SMLR1	0	0	0	0	0	0	0	0	0	0	0	0	0	0.131314	0	0	0	0	0	0	0	0	0
100507205	uncharacterized LOC100507205	LOC100507205	0	0	0	0	0	0	0	0	0	0	0	0	0	0	0	0	0	0	0	0	0	0	0
100507206	long intergenic non-protein coding RNA 943	LINC00943	0	0	0	0	0	0	0	0	0	0	0	0	0	0	0	0	0	0	0	0	0.120188	0	0
100507217	uncharacterized LOC100507217	LOC100507217	33.6462	45.5088	62.4096	44.5275	68.7237	48.9966	37.5182	53.0317	43.3211	42.4274	59.4862	47.4642	58.5233	52.6296	44.8846	46.7445	31.4242	78.3348	32.3701	45.7232	41.8265	38.5517	41.303
100507218	RNF157 antisense RNA 1	RNF157-AS1	2.8646	2.82994	7.53028	5.70709	2.32254	1.92217	1.15544	4.12064	4.68391	3.39874	1.6075	1.81	2.53076	4.11597	0.639587	7.5715	2.56287	3.92657	3.15901	1.38659	1.72523	4.08816	0.580585
100507240	VWA8 antisense RNA 1 (head to head)	VWA8-AS1	1.6699	1.39564	2.05893	1.75239	4.66347	0.832874	0.379578	1.62135	2.45235	0.275694	0.355622	0.0728969	0	2.65405	0.669736	0.480509	0.550498	0.977908	0.46475	0.627872	0.195891	1.07022	0.101325
100507244	MAMDC2 antisense RNA 1	MAMDC2-AS1	0.329698	0	0	0.119764	0	0.154162	0.284547	0.383361	0.412495	0.167007	0.126383	0	0	0.151155	0.285616	0	0.0458528	0	0.327901	0	0.29007	0.285254	0
100507246	small nucleolar RNA host gene 16 (non-protein coding)	SNHG16	49.5835	33.115	34.4151	37.0279	63.381	44.4488	42.8607	34.1721	31.7663	62.0592	45.94	36.9585	48.9472	48.015	51.28	41.9646	53.7085	39.4907	36.7536	45.0268	39.1355	29.2128	43.479
100507250	uncharacterized LOC100507250	LOC100507250	0.0371839	0.137931	0.368723	0.189101	0	0.306005	0	0.345889	0.400805	0.180819	0.142537	0	0	0.84556	0	0.192593	0.124113	0.133621	0.0657445	0	0.104687	0.154423	0
100507254	long intergenic non-protein coding RNA 1013	LINC01013	0	0	0.318125	0.139844	0	0	0	0	0	0.208008	0	0	0	0.423596	0	0.332328	0.0713876	0	0	0	0	0	0
100507257	maternally expressed 9 (non-protein coding)	MEG9	0	0	0	0.0176924	0	0	0	0	0	0	0	0	0	0	0	0	0	0	0	0	0	0	0
100507266	STX18 antisense RNA 1 (head to head)	STX18-AS1	1.99774	1.203	0.679935	1.43253	0.336565	0.640536	1.45297	1.90879	0.579291	0.50466	0.716066	1.42705	0	1.12287	0.943987	0.963055	1.7897	1.06285	0.940388	0.444466	0.967837	0.861977	0.637578
100507267	long intergenic non-protein coding RNA 1187	LINC01187	0.0481942	0.0297954	1.02408	0.595229	0	0	0.369726	0	1.37292	0.31248	0	0	0	0.353526	0.417505	0.540843	0	0	0	0.275209	1.05156	0.300222	0.276347
100507274	long intergenic non-protein coding RNA 1210	LINC01210	0	0	0	0	0	0	0	0	0	0	0	0	0	0	0	0	0	0	0	0	0	0	0
100507283	uncharacterized LOC100507283	LOC100507283	0.92855	0.259695	0.704669	0.578228	0.466047	0.562361	0.135685	0.579571	1.12344	0.465873	1.01697	0.138975	0	0.551394	0.766096	0.286273	0.418162	0.413122	0.0977238	0.575129	0.669116	0.397864	0.23543
100507290	zinc finger protein 865	ZNF865	4.37787	3.73456	4.12219	2.8408	2.09597	3.56681	4.32522	5.05335	4.91093	2.32682	4.36223	5.09361	4.11749	2.62055	3.25236	2.28769	4.03253	2.91298	3.28453	4.59106	2.54188	3.44379	2.09634
100507291	uncharacterized LOC100507291	LOC100507291	1.75659	1.34662	2.33907	3.21596	0	2.0501	1.7249	2.37672	1.24425	1.76534	0.915756	0.552105	0	1.08237	1.46086	2.42618	3.04884	3.08041	0.683276	1.6941	0	2.57757	0.920899
100507297	TMEM44 antisense RNA 1	TMEM44-AS1	2.27836	0.0512204	1.20298	1.41448	2.98916	1.7665	0.572027	1.61141	2.07311	1.07435	1.74672	0.2604	0	0.607737	1.32779	2.25285	1.01396	1.45883	2.417	1.18276	0.991322	0.544776	1.42518
100507299	SMC5 antisense RNA 1 (head to head)	SMC5-AS1	1.48507	0.841611	0.613592	0	0	1.06474	0	0.784901	0.762262	0.300901	0.711587	0.194485	0	0.635463	0.857674	0.106831	0.0688454	0.0444718	0	0.235565	0.217762	0.428292	0.35481
100507300	ALKBH3 antisense RNA 1	ALKBH3-AS1	0.133453	0.165011	0.165418	0.121194	0	0.124801	0	0.253922	0	0.16224	0.332517	0.445666	0	0.171314	0.11561	0.144003	0.445441	0	0	0	0.0939303	0.138556	0.218636
100507308	TCF21 antisense RNA inducing promoter demethylation	TARID	0.344724	0.199801	0.198386	0.0626113	0.855948	0.386851	0.0661145	0.0364393	0.265412	0.209542	0.148661	0.0169295	0	0.0948265	0.335963	0.204587	0	0.0464539	0.152376	0.136703	0.0758226	0.149127	0.14119
100507316	uncharacterized LOC100507316	LOC100507316	2.72795	1.04837	2.14109	0.642771	0	1.82024	1.13123	2.30688	0.908246	1.37436	1.18701	0.637263	0	1.67657	0.574836	0.381873	0.492181	2.59645	0.456253	0	0.570826	1.07166	1.57025
100507321	endogenous retrovirus group K13, member 1	ERVK13-1	2.73792	1.85003	2.40906	2.25808	3.04524	3.35812	2.73351	2.1327	3.66376	1.7002	3.19883	2.19984	3.17787	2.83438	3.33396	2.35018	2.84886	2.19501	2.97953	1.43868	2.4482	1.63884	2.00269
100507331	ZSWIM8 antisense RNA 1	ZSWIM8-AS1	15.5443	14.8098	17.3104	15.2601	9.21122	16.0438	17.2625	11.9162	19.9354	10.564	14.4492	18.996	9.30477	11.6609	12.2453	10.1875	17.7846	11.2034	20.243	13.9699	11.5917	14.4166	16.3402
100507334	two pore channel 3 pseudogene	LOC100507334	0	0	0.982076	0.106034	0	0.0545953	0	0.370267	0.280927	0	0	0.229365	0	0.588836	0	0.818938	0	0.367132	0.516106	0.416718	0	0	0
100507341	small integral membrane protein 18	SMIM18	0.24322	0	0	0	0	0	0	0	0	0	0	0	0	0	0.280934	0	0	0	0.430034	0	0	0	0
100507346	uncharacterized LOC100507346	LOC100507346	1.01841	0	0.65153	0.572811	0	1.17973	0.277228	0.694526	0.581751	0.266255	1.30968	0.0258138	0	0.457868	0.313054	0.453746	0.036551	0.613878	0	0.354351	0.277471	0.227387	0.0807316
100507347	VIM antisense RNA 1	VIM-AS1	12.0062	28.9323	23.7059	19.5086	25.3039	6.97814	5.44715	10.0165	13.5925	4.99612	9.57577	6.64438	4.50862	25.0717	5.59189	21.6479	9.87492	50.2422	13.1533	8.27309	7.63269	14.6768	15.7569
100507351	uncharacterized LOC100507351	LOC100507351	1.00336	0.968064	1.01218	0.872531	1.28188	0.443566	0.52482	0.411388	0.210686	0.961049	0.944059	0.0836186	0.713853	0.53528	1.48819	0.538059	0.270628	1.43131	0.766058	3.5593	0.70621	0.883889	0.796995
100507362	long intergenic non-protein coding RNA 1015	LINC01015	0	0	0	0	0	0	0	0	0	0	0	0	0	0	0	0	0	0	0	0	0	0	0
100507373	uncharacterized LOC100507373	LOC100507373	0.0890766	0.495633	0.220825	0.372111	1.15554	0.349867	0.25626	0.169487	0.308621	0.0721941	0.341456	0.174983	0	0.0980126	0.327959	0.384474	0.569864	0.448137	0.866225	0.551053	0.673983	0.200379	0.0912087
100507377	uncharacterized LOC100507377	LOC100507377	0	0	0	0	0	0	0	0	0	0	0	0	0	0	0	0.0752017	0.581548	0	0	0	0	0	0
100507381	KCNQ5 intronic transcript 1 (non-protein coding)	KCNQ5-IT1	0	0	0	0	0	0	0	0	0	0	0	0	0	0	0.296777	0	0	0	0	0	0	0	0
100507384	uncharacterized LOC100507384	LOC100507384	0	0	0	0	0	0	0	0	0	0	0	0	0	0	0	0	0	0	0	0	0	0	0
100507387	uncharacterized LOC100507387	LOC100507387	1.86158	0.411034	3.01384	0.193208	0	0.646618	0.969087	0	2.55943	1.29322	0	0.940348	0	1.56063	3.28296	1.66439	3.1068	1.19457	2.76246	0.421841	1.21667	1.88675	0.762456
100507388	uncharacterized LOC100507388	LOC100507388	0	0	0	0.0917282	0.634678	0	0.174349	0	0	0.0204659	0.154876	0.0992097	0	0.0185233	0.131253	0.0217984	0	0	0	0	0.15996	0	0.0827398
100507389	uncharacterized LOC100507389	LOC100507389	0	0	0	0	0	0	0	0	0	0	0	0	0	0	0	0.182262	0	0	0	0	0	0	0
100507391	uncharacterized LOC100507391	LOC100507391	0	0	0	0	0.471659	0.0395655	0	0.11926	0	0	0	0	0	0	0	0.0608707	0	0	0	0	0	0	0
100507392	smooth muscle and endothelial cell enriched migration/differentiation-associated long non-coding RNA	SENCR	0	0	0	0.143938	0.0401583	0	0	0	0	0	0	0	0	0	0	0	0	0.320382	0	0	0	0	0.0811462
100507398	INTS6 antisense RNA 1	INTS6-AS1	1.55213	1.06059	2.83523	1.00894	1.7883	1.40567	0.564032	0.828984	1.25793	0.993128	0.87681	0.641901	0	1.85765	1.98153	0.493636	3.72649	0.293559	0.794406	1.19214	2.12743	2.54445	0
100507399	HLA complex group 8	HCG8	0.255771	0.0245369	0.171792	0.112133	0.311058	0.221044	0.12179	0.119333	0.0814861	0.0857772	0.114948	0.0866273	0.300252	0.145567	0.0534833	0.0837488	0.0637832	0.139452	0.0701729	0.092334	0.0372461	0.100726	0.0758586
100507401	LRP4 antisense RNA 1	LRP4-AS1	0.876696	0.593624	0.502684	1.54682	0.676955	0.156164	0.160135	0.176518	0.224997	0.236846	1.12021	0.820091	0	1.19432	0.976474	0.684726	0.232241	0.45006	0.627412	0	0.587674	0.520125	0.615552
100507404	TMLHE antisense RNA 1	TMLHE-AS1	0.0944346	0.210178	0.909676	0.082329	0	0.324989	0.0869356	0	0.552579	0.290839	0.173758	0.23745	0	0.457195	0.130894	0.228256	0	0.380074	0.684572	0.191737	0.186108	0.418327	0.247539
100507406	uncharacterized LOC100507406	LOC100507406	0	0	0.287846	1.00384	0	0	0	0	0	0	0	0	0	0.119242	0.352056	0.561303	0	0	0	0.309421	0	0.225029	0
100507410	C1QTNF1 antisense RNA 1	C1QTNF1-AS1	0	0	0	0	0	0	0	0	0	0	0	0	0	0	0	0	0	0	0	0	0	0	0
100507412	uncharacterized LOC100507412	LOC100507412	0	0	0	0	0	0	0	0	0	0	0	0	0	0	0	0	0	0	0	0	0	0	0
100507419	uncharacterized LOC100507419	LOC100507419	1.18192	4.16332	2.78402	1.43778	0.623991	1.08987	2.193	1.81303	1.67185	0.356433	1.26437	0.777526	1.22614	0.887156	1.14295	1.02029	0.917448	6.42027	5.24866	2.16255	0.870582	0.989302	3.48991
100507420	uncharacterized LOC100507420	LOC100507420	0.708767	0	1.02496	0.128731	0	0.0883756	0.611704	0.324657	0.272849	0.885588	0.384895	0.394487	1.9414	0.628228	0.281418	0	0.328573	0.254696	0	0.0936887	0.10393	0	0.362866
100507421	transmembrane protein 178B	TMEM178B	6.41875	4.44645	3.90369	2.56613	4.27096	4.81121	5.61565	4.59886	4.58093	3.84984	4.25334	5.04841	3.46012	2.27828	1.34002	3.5012	3.84178	3.96103	6.61662	1.52241	4.28634	6.64733	5.64203
100507423	MKNK1 antisense RNA 1	MKNK1-AS1	1.60399	1.10544	1.2106	1.29904	1.51367	0.865575	1.41207	0.289071	1.6601	0.511471	1.20955	0.826463	0	1.08016	1.36675	0.998752	1.40428	0.869318	1.6737	0.684039	1.07344	0.982813	1.65854
100507424	uncharacterized LOC100507424	LOC100507424	4.47178	1.81286	2.64812	2.7162	5.28982	3.89394	3.768	3.03764	3.49939	2.25773	3.59693	3.68657	5.24948	3.11893	4.82649	3.41726	2.12063	4.00418	1.7498	3.67454	2.57987	2.43555	2.10175
100507428	long intergenic non-protein coding RNA 458	LINC00458	2.36188	2.17792	1.02076	2.21034	3.44041	2.54568	1.56625	2.36969	5.76363	0.194668	3.83633	3.01973	1.12785	0.557938	1.56058	1.00216	0.84625	2.35922	0.990917	2.56538	1.2961	1.52396	1.2133
100507431	uncharacterized LOC100507431	LOC100507431	0	0	0	0	0	0	0	0	0	0.107583	0	0.208607	0	0	0	0.038196	0	0	0	0	0.124572	0	0
100507433	ZNF571 antisense RNA 1	ZNF571-AS1	1.04193	1.02588	0.983999	0.981261	0.563181	0.95273	0.828932	0.342652	1.09933	1.73583	0.710049	0.667099	0	0.665228	0.618464	0.383095	0.708434	1.1926	0.28998	0.159153	0.597551	0.547564	0.663831
100507435	DLGAP2 antisense RNA 1	DLGAP2-AS1	0	0	0	0	0	0	0	0	0	0	0	0	0	0	0	0	0	0	0	0	0	0	0
100507436	MHC class I polypeptide-related sequence A	MICA	0.526918	0.369194	0.462788	0.627809	0.276263	0.554517	0.350333	0.454498	0.79515	0.273314	0.436283	0.391951	0.383505	0.662235	0.289097	0.433632	0.465092	0.489782	0.708045	0.806837	0.306585	0.602988	0.569744
100507437	uncharacterized LOC100507437	LOC100507437	0.406391	0	1.69829	0.738116	0	0.121614	0.748239	0.274931	0.312891	0.362305	0.436188	0.287395	0	0.804887	0.352056	0.210489	0.542582	0.292074	0.467048	0	0.143018	0.0562574	0
100507443	uncharacterized LOC100507443	LOC100507443	0	0	0	0	0	0	0	0	0	0	0	0	0	0	0	0	0	0	0	0	0	0	0
100507458	ZNF213 antisense RNA 1 (head to head)	ZNF213-AS1	1.77158	2.93245	3.15725	2.49109	0	1.62466	1.2714	3.47952	2.94797	0.972647	0.394314	0.987899	0.939208	3.31171	1.53471	0.295994	4.70511	0.780371	1.66719	2.21184	1.76981	0.672438	0.514936
100507459	NRSN2 antisense RNA 1	NRSN2-AS1	3.87407	2.10996	2.646	1.5748	4.00103	2.6568	4.06884	2.22306	3.08927	3.73788	3.4651	3.29778	1.08281	2.26668	1.67805	2.70726	3.38666	1.78991	1.38625	1.02419	2.27228	2.90492	0.642243
100507462	uncharacterized LOC100507462	LOC100507462	0.260768	0.278463	0	0.137782	0	0.124148	0.181864	0	0.328536	0.115279	0.218094	0	1.00184	0.486907	0.184829	0.327427	0.316506	0.391866	0.188616	0	0.266967	0.475844	0.0388377
100507463	PSMB8 antisense RNA 1 (head to head)	PSMB8-AS1	2.58754	2.43323	2.82732	3.7854	1.80196	1.94023	3.29036	2.25784	2.23473	2.54327	1.1555	3.30307	2.0976	2.86979	1.8106	4.03281	1.43126	3.13965	2.52432	3.54316	3.38553	3.72052	1.71447
100507466	DPH6 antisense RNA 1 (head to head)	DPH6-AS1	0.130584	0	0.64745	0.0948707	0	0.358215	0	0.294475	0	0	0	0	0	0	0.150833	0	0.193718	0	0.46177	0	0	0.150642	0
100507468	uncharacterized LOC100507468	LOC100507468	0	0	0	0	0	0	0.353559	0	0	0	0	0	0	0	0	0	0	0	0	0	0	0	0
100507470	GRID1 antisense RNA 1	GRID1-AS1	0	0	0	0	0	0	0	0	0	0	0	0	0	0	0	0	0	0	0	0	0	0	0
100507472	uncharacterized LOC100507472	LOC100507472	0	0	0.266041	0.20466	0	0.0936679	0.168087	0.211753	0.0722971	0.126841	0.527927	0	0	0.183682	1.32866	0.567417	0	0.179966	0.30438	0.456776	0.132184	0.194984	0
100507475	IDH1 antisense RNA 1	IDH1-AS1	1.83315	0	0.834696	0.475642	0	0	0.602706	1.21801	0.403254	1.16735	0	1.64619	0	0	0	0.565161	0	0.470531	0	0.913875	0	0.996936	0
100507477	uncharacterized LOC100507477	LOC100507477	0	0	0	0	0	0	0	0	0	0	0	0	0	0	0	0	0	0	0	0	0	0	0
100507487	uncharacterized LOC100507487	LOC100507487	0.777213	0.999441	0.990899	1.01637	1.28549	0.814045	1.16864	1.15676	1.05318	0.604713	0	0.341995	0.729904	0.524511	1.61592	0.61725	1.48733	0.268121	0.439738	0.276155	0.328222	1.63538	0.483856
100507489	long intergenic non-protein coding RNA 1277	LINC01277	0.202811	0.0626924	0	0.221016	0	0.252884	0.233382	0.25726	0.546523	0.0273954	0.181401	0.106241	0	0	0.175695	0	0.300864	0	0	0.364598	0.0475825	0.163773	0
100507495	SDCBP2 antisense RNA 1	SDCBP2-AS1	1.38356	1.31064	1.51738	0.794409	0.88655	0.601022	0.719022	0.566132	1.34014	0.452153	0.564576	0.438368	1.04786	1.5551	0.483298	1.46404	1.21659	1.18683	0.986396	0.467247	0.910987	1.52914	0.402154
100507500	EGFR antisense RNA 1	EGFR-AS1	1.50415	2.22617	1.64651	2.50014	3.19664	2.59162	2.18546	1.36834	1.98278	1.7732	3.82642	1.43261	1.41794	1.20367	2.88249	1.43616	1.52138	2.24397	0.543983	1.37371	1.28326	1.2935	2.18422
100507501	uncharacterized LOC100507501	LOC100507501	1.19797	0.607694	1.58826	1.04887	4.2587	1.37884	1.29607	0.675373	1.6555	0.423222	1.78977	1.3275	1.47843	0.608376	0.931358	0.95459	1.74298	0.838908	1.11337	0.506734	1.64313	1.31819	0.5284
100507506	uncharacterized LOC100507506	LOC100507506	0.05647	0	0.179989	0	0	0	0	0	0.0434777	0	0	0	0	0	0	0.0243737	0	0.223218	0	0	0.0794922	0	0
100507524	ARHGEF26 antisense RNA 1	ARHGEF26-AS1	4.57808	3.07511	4.1541	2.71475	5.31688	3.83232	4.21454	2.61583	5.79208	2.30647	2.29561	2.6056	0	4.9012	3.17278	4.50741	3.38654	3.48591	3.19402	2.15108	2.36879	5.00149	1.6014
100507527	testis highly expressed protein 5	THEG5	0	0	0	0	0	0	0	0	0	0	0	0	0	0	0	0	0	0	0	0	0	0	0
100507528	long intergenic non-protein coding RNA 613	LINC00613	0	0	0	0	0	0	0	0	0	0	0	0	0	0	0	0	0	0	0	0	0	0	0
100507530	uncharacterized LOC100507530	LOC100507530	0.0466779	0.259721	0.51797	0.0452159	0.353222	0.302652	0.0238729	0.328942	0.239591	0.100883	0.53679	0.0611297	0.292244	0.285336	0.188706	0.228335	0.173113	0.26838	0.371388	0.207317	0.197124	0.560014	0.0764723
100507533	SOX21 antisense RNA 1 (head to head)	SOX21-AS1	9.38744	7.57403	6.22211	6.91391	10.5438	8.2795	8.37441	7.08271	7.45972	11.3251	5.99196	9.44032	9.32659	10.2502	9.54988	5.68742	6.25232	6.14328	9.99296	6.78957	8.42583	9.2546	6.91368
100507534	uncharacterized LOC100507534	LOC100507534	0	0	0	0	0	0	0	0	0	0	0	0	0	0	0	0.167544	0	0	0	0	0	0	0
100507537	uncharacterized LOC100507537	LOC100507537	0	0	0.400957	0	0	0	0.248158	0.0683868	0	0	0	0	0	0	0	0	0	0	0	0	0	0	0
100507540	long intergenic non-protein coding RNA 1504	LINC01504	0.276143	0.760485	0.800148	0.40124	0	0.187811	0.327397	0.42458	0.405891	0.061038	0	0.0197257	2.12182	1.25221	0.913393	0.628452	2.01101	1.33513	0.0887718	0.907906	0.123685	1.05993	0.329021
100507547	uncharacterized LOC100507547	LOC100507547	0.160549	0.363943	0.224275	0.246241	0.274802	0.296945	0.160801	0.260222	0.295293	0.159036	0.21882	0.245299	0.413589	0.193012	0.239533	0.0885456	0.367179	0.173081	0.114335	0.331068	0.150669	0.478457	0.13882
100507557	uncharacterized LOC100507557	LOC100507557	2.66926	0.641233	2.80894	1.99465	2.43623	2.31649	2.55091	1.00609	1.87898	3.20177	2.32706	2.27719	0.805752	2.51746	2.29916	1.38253	2.91891	0.855061	1.2001	1.71298	1.04136	1.96368	0.612226
100507564	uncharacterized LOC100507564	LOC100507564	1.19763	0.942351	3.66303	2.84757	2.73648	1.09963	0.250575	1.33502	3.39496	1.19125	0.792968	1.15493	0	2.23623	1.46194	2.25567	1.27192	1.52586	1.34751	1.07075	0.306526	2.11006	0.490519
100507567	RAB11B antisense RNA 1	RAB11B-AS1	4.15187	6.41708	9.93622	8.18076	1.83612	8.33016	7.38374	6.91563	10.9461	8.87129	5.3051	9.54001	4.06161	7.42938	6.15808	5.70193	7.13904	2.66748	7.897	5.4283	7.57134	11.0596	7.42036
100507577	uncharacterized LOC100507577	LOC100507577	14.2252	8.59184	11.2369	7.34794	15.6642	12.3218	16.2147	7.69975	12.5836	8.83085	11.8534	13.219	8.31999	9.47278	10.2694	7.16325	8.25027	8.61041	11.4386	7.77754	9.12475	9.46205	7.95434
100507582	BHLHE40 antisense RNA 1	BHLHE40-AS1	1.81298	1.97442	3.1807	2.69508	2.54409	1.75283	2.30024	3.5734	1.81462	2.21536	4.15911	2.34507	2.47208	2.53705	2.5975	2.72077	6.88926	2.06474	1.78769	3.22089	1.99261	3.10821	3.10729
100507584	long intergenic non-protein coding RNA 1016	LINC01016	0	0	0.17342	0.0592929	0	0	0.0156526	0	0.0314182	0.0661455	0.0938544	0	0	0.0898008	0.123728	0.0352262	0	0.0586559	0.180375	0	0.0287216	0.112979	0.233988
100507588	transforming growth factor, beta receptor III-like	TGFBR3L	0.409497	0.126583	0	0.297503	0.581017	0	0	0	0.354693	0.248914	0	0.40221	0	0.525673	0	0.265122	0	0.367883	1.08604	0	0	0.88574	0
100507589	NAGPA antisense RNA 1	NAGPA-AS1	0.259867	1.51019	0.589003	1.05725	0	0.466598	1.07654	0.571364	0.360141	0.042123	0.0398458	0.0816776	0	0.190624	0.585317	0.358925	0.115651	1.08325	0.735148	0.560602	0.731624	0.0719476	0.127722
100507600	uncharacterized LOC100507600	LOC100507600	0	0	0.122281	0	0	0	0	0	0	0	0	0	0	0	0	0	0	0	0	0	0	0	0
100507602	TRIM52 antisense RNA 1 (head to head)	TRIM52-AS1	3.21851	1.71253	2.95236	3.23909	4.32062	3.90788	3.37985	3.45793	3.35142	4.40454	5.54175	3.46181	2.78723	2.67055	2.35396	2.5734	4.57888	3.41285	2.54212	3.2473	2.2839	3.50592	1.79364
100507605	long intergenic non-protein coding RNA 837	LINC00837	0	0	0	0	0	0	0	0	0	0	0	0	0	0	0	0	0	0	0	0	0	0	0
100507607	nuclear pore complex interacting protein family, member B9	NPIPB9	22.034	8.45057	15.8205	15.5067	8.00586	8.96805	17.7306	15.2054	29.2813	8.07278	7.63636	14.9079	12.604	13.2846	17.4818	12.4323	15.6877	10.5056	24.3202	20.9022	14.2339	14.2363	10.7376
100507608	keratin associated protein 9-6	KRTAP9-6	0	0	0	0	0	0	0	0	0	0	0	0	0	0	0	0	0	0	0	0	0	0	0
100507629	long intergenic non-protein coding RNA 658	LINC00658	0	0	0	0	0	0	0	0	0	0	0	0	0	0	0	0	0	0	0	0	0	0	0
100507632	long intergenic non-protein coding RNA 968	LINC00968	0	0	0	0	0	0	0	0	0	0	0	0	0	0	0	0	0	0.183358	0	0.113311	0	0	0
100507633	TNKS2 antisense RNA 1 (head to head)	TNKS2-AS1	0.422412	1.46244	1.01726	1.71856	0	0	0	0	0.455317	0.479294	0.388614	0.464682	4.76039	1.11549	0	0.58343	0	0.485741	0.821547	1.07206	0.416237	0.350851	0.622832
100507634	uncharacterized LOC100507634	LOC100507634	0.722019	0.737493	0.62258	0.501746	0.839913	0.469711	0.96331	0.822946	0.773428	0.305309	0.72201	0.493336	0.257961	0.368441	0.217559	0.162594	0.80332	0.338424	0.777057	0.418278	0.574475	0.304196	0.231433
100507639	uncharacterized LOC100507639	LOC100507639	0	0.15511	0.222133	0.318981	0	0.281552	0	0.37129	0	0	0	0.344998	0	0	0.108674	0	0.837429	0.856504	0	0	0	0	0
100507642	uncharacterized LOC100507642	LOC100507642	3.91988	2.161	5.71206	2.57574	2.44939	4.61371	3.44771	3.77933	2.21065	4.6339	3.33061	2.5504	3.01888	3.66294	2.91994	2.52169	4.13904	2.24302	2.89147	2.86733	2.84685	2.95512	1.82023
100507650	ring finger protein 212B	RNF212B	2.03219	0.636344	1.4207	0.882007	2.07561	1.04648	1.37679	1.24983	1.19888	1.77537	0.849814	1.09911	0.588657	1.2971	1.39467	1.00244	0.880916	0.948402	0.676621	0.619584	1.31889	0.767234	0.907998
100507651	uncharacterized LOC100507651	LOC100507651	0	0	0	0	0	0	0	0	0	0	0	0	0	0.0502955	0.0197992	0	0	0	0.0202048	0	0	0	0
100507661	uncharacterized LOC100507661	LOC100507661	0	0	0	0	0	0	0	0	0	0	0	0	0	0	0	0	0	0	0	0	0	0	0
100507674	MAP/microtubule affinity-regulating kinase 2 pseudogene 9	MARK2P9	0	0	0.0481367	0	0	0	0	0	0.156975	0	0	0.587414	0	0.0997049	0	0	0	0	0	0	0	0	0
100507679	mucin 22	MUC22	0.0187476	0	0.0398368	0.00583728	0	0.00200368	0.0102732	0.0249133	0.0154653	0.00976786	0	0.0199924	0.0235801	0	0.0220414	0.0115598	0.0297981	0.0173237	0.0189414	0.0144442	0.0273334	0.0213183	0.00548468
100508046	uncharacterized LOC100508046	LOC100508046	0	0	0	0	0	0	0	0	0	0	0	0	0	0	0	0	0	0	0	0	0	0	0
100508120	GMDS antisense RNA 1 (head to head)	GMDS-AS1	3.76516	1.85219	2.32275	3.08838	0.820616	2.08992	0.931765	1.64335	1.90143	1.67343	1.11739	1.8451	1.04558	1.06913	2.06928	2.34158	3.01797	2.18228	1.86113	0.488066	2.50761	2.04564	1.55869
100509894	CPB2 antisense RNA 1	CPB2-AS1	0.531482	0.203947	0.415392	0.306238	0.950978	0.575865	0.210896	0.774907	0.747853	0.356484	0.196707	0.0864041	0.3012	0.201655	0.777955	0.316413	0.224297	0.15806	0.502258	0.558158	0.580471	0.380555	0.18015
10051	structural maintenance of chromosomes 4	SMC4	15.7503	11.1846	15.8611	19.3301	15.0332	15.9139	17.1859	10.3536	8.09347	31.394	16.1114	15.8119	12.5994	13.5688	16.7208	16.9669	8.79633	8.86285	13.4945	23.9159	18.4349	12.1674	16.3028
10052	gap junction protein, gamma 1, 45kDa	GJC1	0.962145	0.559244	0.675662	0.250926	0.0800085	0.522943	0.719192	0.695415	1.22197	0.253266	0.201747	0.439396	0.511642	0.277485	0.427438	0.305251	0.66791	0.354614	1.03233	0.532206	0.526712	0.347208	0.410911
100526664	LY75-CD302 readthrough	LY75-CD302	23.6073	24.2653	24.5735	19.3347	18.5733	13.7139	14.1732	16.1597	28.7983	21.8087	12.3126	11.8718	15.2146	26.1632	15.449	21.3246	9.67212	15.1534	19.0792	16.7028	15.1953	14.7733	12.7718
100526693	ARPC4-TTLL3 readthrough	ARPC4-TTLL3	25.3326	18.7918	20.0218	21.2863	16.29	19.7605	26.8689	18.4634	33.1362	13.265	19.4215	21.6287	16.9987	17.175	20.5906	14.7134	19.2685	18.1951	24.7188	14.4875	16.0597	18.4606	14.1732
100526694	MSANTD3-TMEFF1 readthrough	MSANTD3-TMEFF1	1.10938	1.04511	1.04769	1.24734	1.62758	1.8773	1.37792	1.36254	2.01333	1.56275	1.78203	1.59813	0.713171	2.13132	2.10516	1.39089	1.58695	2.14515	1.89142	1.62565	2.13799	1.70027	0.822197
100526737	RBM14-RBM4 readthrough	RBM14-RBM4	19.7573	27.1875	26.5775	32.8171	16.6001	28.0723	18.824	30.9902	26.5898	18.1112	21.0105	24.9771	25.9055	21.0965	20.2214	23.0042	29.5162	19.9253	28.1716	30.9352	23.4105	27.2677	22.5143
100526739	APITD1-CORT readthrough	APITD1-CORT	8.39878	9.81202	14.6075	10.7704	10.9049	7.51329	6.97058	8.87169	10.7007	6.8312	7.26392	4.22741	8.31561	9.77849	4.34997	9.57232	9.67705	9.30138	7.47774	5.87891	5.02788	7.88207	4.89669
100526740	ATP5J2-PTCD1 readthrough	ATP5J2-PTCD1	11.7948	12.0576	14.8995	14.785	17.3563	12.8627	13.3234	15.521	14.4798	13.3135	12.4959	16.155	16.3673	11.2749	10.3687	12.3464	15.2929	13.0325	11.8126	12.2789	10.8511	16.1349	10.3939
100526760	ABHD14A-ACY1 readthrough (NMD candidate)	ABHD14A-ACY1	15.1233	8.0594	14.9529	16.8537	10.1532	11.4679	16.038	16.1743	15.2529	15.9452	11.7518	14.2761	12.2507	11.4952	13.2791	8.56554	13.0955	8.70515	11.1313	12.0705	11.7763	10.3019	13.9297
100526761	CCDC169-SOHLH2 readthrough	CCDC169-SOHLH2	0.31539	0	0.515517	0.141005	0	0.50821	0.204731	0.143612	0.336222	0.0983134	0.390594	0.362202	0	0.302538	0.126102	0	0	0.47078	0	0	0.136607	0.0335846	0.397463
100526767	RNF103-CHMP3 readthrough	RNF103-CHMP3	42.1046	36.9189	30.3762	34.9237	40.0561	50.6367	40.972	41.7468	32.1093	44.6756	52.621	40.5578	30.0725	40.9385	40.9664	32.1344	39.9747	31.2881	37.5762	35.9788	35.7124	33.0482	45.2163
100526771	TMPRSS4 antisense RNA 1	TMPRSS4-AS1	0	0	0.596038	0.489089	0	0	0	0	0	0	0	0	0	0	1.16639	2.46984	0	0	0.595143	0	0	1.16491	0
100526772	TMEM110-MUSTN1 readthrough	TMEM110-MUSTN1	6.60977	9.04455	9.02007	12.2613	14.5408	9.92298	7.4709	9.53947	11.8405	5.7856	10.6754	9.62569	6.00052	4.65463	7.86375	9.12935	6.52059	10.5144	7.67424	9.50603	9.27349	9.76002	7.0748
100526773	EPPIN-WFDC6 readthrough	EPPIN-WFDC6	3.07299	2.71099	4.81786	3.71256	3.80723	2.11819	1.24496	2.13149	5.29022	2.63049	1.29708	0.406962	2.31037	4.25507	0.658053	3.84498	1.11406	2.7545	1.77041	0.525784	0.996395	2.58107	0.905073
100526783	C15orf38-AP3S2 readthrough	C15orf38-AP3S2	14.3668	15.1656	13.8737	13.0732	15.0144	16.2532	15.4839	15.7732	14.0285	13.3014	21.8949	13.5823	15.0799	12.7249	11.2797	8.94227	15.7102	12.039	13.7003	11.7368	9.26573	14.3471	12.8629
100526794	NT5C1B-RDH14 readthrough	NT5C1B-RDH14	7.28056	6.81522	7.63325	6.24566	3.75184	7.58558	8.14135	5.75676	5.25714	8.00094	5.55016	7.70854	9.51247	6.01951	6.62784	6.49794	5.76636	4.68565	5.70907	7.12491	7.22336	5.5233	5.98071
100526820	colon adenocarcinoma hypermethylated (non-protein coding)	CAHM	0.580506	0	0.256982	1.26523	0	0	0	0.552266	1.22911	0.470484	0	0.456141	1.78884	0.745198	1.32009	0.12528	2.34129	0.208606	0	0.184163	0	0.803604	0
100526825	INMT-FAM188B readthrough (NMD candidate)	INMT-FAM188B	4.13804	3.31953	6.39095	4.88344	1.94755	2.31054	1.2853	2.23615	6.5274	2.78117	1.40826	1.34819	1.63503	4.94555	1.52134	5.34949	2.49289	2.23414	4.30063	1.11426	2.00326	3.5907	1.50468
100526830	SLX1A-SULT1A3 readthrough (NMD candidate)	SLX1A-SULT1A3	39.3115	25.3441	29.0362	29.7194	28.5326	27.0337	37.2582	33.0965	37.3479	24.313	24.3777	38.9596	23.2615	22.5587	39.4089	20.4113	33.4411	32.924	35.0609	28.4955	30.3851	35.0615	20.7471
100526831	SLX1B-SULT1A4 readthrough (NMD candidate)	SLX1B-SULT1A4	39.3115	25.3441	29.0362	29.7194	28.5326	27.0337	37.2582	33.0965	37.3479	24.313	24.3777	38.9596	23.2615	22.5587	39.4089	20.4113	33.4411	32.924	35.0609	28.4955	30.3851	35.0615	20.7471
100526832	PHOSPHO2-KLHL23 readthrough	PHOSPHO2-KLHL23	2.46097	3.18467	1.28838	2.1766	1.0782	0.789062	1.43063	2.04234	2.01246	1.31318	1.17188	1.04494	1.23813	1.08763	0.900446	1.70218	0.986391	1.47209	0.135131	0.921361	1.16194	0.867562	1.00169
100526833	SEPT5-GP1BB readthrough	SEPT5-GP1BB	2.10084	3.67164	4.71207	3.17974	2.0527	1.40044	0.888489	1.85628	5.75454	0.731275	1.04278	0.730145	0.45846	3.76374	0.524986	5.48711	1.81298	4.01666	2.36916	0.751927	0.909947	4.60469	1.31274
100526835	FPGT-TNNI3K readthrough	FPGT-TNNI3K	2.36273	0.856664	1.91259	1.61329	1.7716	2.17965	1.30833	2.02808	1.06686	1.56937	1.97484	1.52153	0.312816	1.96773	1.32351	1.24217	1.64051	1.23846	1.74325	0.834101	1.15034	2.16411	1.26603
100526836	BLOC1S5-TXNDC5 readthrough (NMD candidate)	BLOC1S5-TXNDC5	54.3175	37.328	47.1947	73.6571	63.9284	64.0547	52.7645	60.1903	36.401	70.4645	60.6999	60.7808	67.9744	45.4017	61.7433	66.5754	52.8582	35.4128	59.1252	47.181	73.0873	40.5302	73.0885
100526837	EEF1E1-BLOC1S5 readthrough (NMD candidate)	EEF1E1-BLOC1S5	6.53225	4.80896	8.5078	5.40139	10.2962	7.95746	5.30799	6.41435	4.16907	7.03572	7.97326	6.29781	7.46649	7.10874	7.37143	6.15829	6.74183	5.46691	5.03395	5.83523	6.74529	7.36206	5.24527
100526842	RPL17-C18orf32 readthrough	RPL17-C18orf32	285.937	212.857	267.334	286.95	353.533	302.417	274.554	252.786	220.416	377.559	304.299	248.323	365.5	223.143	376.466	263.572	284.271	250.041	232.643	212.959	282.526	238.004	232.657
100527943	TGIF2-C20orf24 readthrough	TGIF2-C20orf24	186.208	132.04	107.953	141.795	138.109	137.588	189.593	108.136	118.481	143.316	135.93	191.086	160.43	143.169	132.698	115.631	149.82	122.595	149.13	161.334	158.378	163.465	142.917
100527949	GIMAP1-GIMAP5 readthrough	GIMAP1-GIMAP5	0.170533	0.825866	0.402629	0.970502	0.668276	0.340219	0.566913	1.03351	0.109415	0.575885	0.174321	0.803993	0	0.562923	0.221599	3.16505	0	0.163417	0.603036	2.34437	1.10027	0.668871	0.488922
100527950	GJA9-MYCBP readthrough	GJA9-MYCBP	16.3752	12.5626	19.8658	12.8542	22.9595	12.5277	8.41415	12.3438	13.9838	14.8519	6.86533	6.63921	10.2685	16.2101	9.06357	19.949	10.5357	15.4799	9.6323	7.44017	8.01199	13.9959	5.59027
100527960	MROH7-TTC4 readthrough (NMD candidate)	MROH7-TTC4	5.99128	4.177	4.77897	5.01567	8.31766	4.99258	3.74772	4.45853	6.25218	4.42995	4.12687	4.91777	6.80601	4.06357	4.73509	4.32055	4.95329	3.39839	4.56319	4.55	3.41247	4.58713	3.08811
100527963	PMF1-BGLAP readthrough	PMF1-BGLAP	6.50834	6.15799	7.8167	5.5918	1.83541	8.97612	9.81219	8.71029	7.49463	8.48559	12.626	12.5849	11.9586	10.171	7.79537	5.22744	9.6969	7.3214	10.7568	14.0402	8.76338	7.67774	10.9871
100527964	LHX4 antisense RNA 1	LHX4-AS1	1.76637	0.314146	0.411327	1.2657	0.588545	1.03184	1.00239	0.61386	1.09916	0.21572	0.315362	1.14078	0.994175	0.567984	0.817506	1.08616	1.18454	0.643443	0.38504	0.445228	1.00482	0.937891	0.257671
100527978	TMEM56-RWDD3 readthrough	TMEM56-RWDD3	5.09492	3.06978	4.77087	4.23478	3.43069	3.42407	4.37235	2.848	4.25515	4.65421	3.24402	3.63021	2.88913	3.86405	3.47861	4.28634	2.73823	3.38245	2.55744	3.56143	3.82916	4.45295	1.73306
100528007	C10orf32-ASMT readthrough (NMD candidate)	C10orf32-ASMT	4.51991	3.60939	3.80172	2.65095	1.87049	4.49107	4.5872	3.76253	5.23813	3.58694	3.77204	3.88454	5.88632	3.29829	3.46693	2.56055	4.60979	4.02675	3.72525	3.21138	4.22519	3.53585	2.89256
100528016	TMX2-CTNND1 readthrough (NMD candidate)	TMX2-CTNND1	121.187	101.291	88.4593	108.495	123.889	110.17	116.057	87.4785	97.8585	106.846	142.671	117.998	139.776	110.692	136.436	89.3699	109.052	71.597	99.8974	127.127	104.278	104.02	122.902
100528017	SAA2-SAA4 readthrough	SAA2-SAA4	37.4401	39.1391	65.788	26.2114	11.345	5.71523	23.2101	29.4864	34.3584	32.4284	1.73962	27.755	7.45842	33.9	9.17333	176.421	6.39566	13.8618	112.335	60.3722	84.4329	27.0139	83.2709
100528018	ARL2-SNX15 readthrough (NMD candidate)	ARL2-SNX15	3.7849	2.71112	4.51121	4.24791	2.56077	3.76898	4.60574	4.78999	2.99448	4.01955	4.86288	4.4508	9.80555	3.42741	4.18336	3.17716	2.99132	2.60766	6.59973	4.32267	3.80306	6.6126	3.95567
100528019	HSPB2-C11orf52 readthrough (NMD candidate)	HSPB2-C11orf52	5.47337	4.65927	12.9723	9.29878	15.8049	6.74071	3.61755	7.26324	7.16396	4.57251	6.0038	5.65717	8.30341	10.8095	4.5592	9.88584	8.43187	8.13979	9.08187	5.2092	4.20801	8.39285	4.41453
100528021	ST20-MTHFS readthrough	ST20-MTHFS	3.07087	3.29193	1.45671	1.65791	4.33999	1.77049	3.78232	2.28715	1.10625	1.78101	1.94392	2.52367	2.31509	2.14929	1.87929	1.84834	2.47629	4.35334	4.00991	1.30492	2.77613	0.994513	2.9309
100528022	BLOC1S1-RDH5 readthrough	BLOC1S1-RDH5	23.4267	24.9688	28.306	29.7653	26.514	32.6736	29.845	26.8924	27.1777	33.4201	22.2675	34.8584	27.5632	31.1033	22.0852	24.5696	30.7233	25.2172	26.661	23.6749	28.9114	32.8703	20.7096
100528030	POC1B-GALNT4 readthrough	POC1B-GALNT4	16.7186	19.2746	16.4767	15.5933	19.3681	22.9449	15.1008	13.8984	16.4998	21.1714	18.2334	17.6625	23.8654	17.9776	28.5498	20.8092	18.2712	12.5225	20.7281	25.079	31.9437	15.4718	26.8016
100528031	FKBP1A-SDCBP2 readthrough (NMD candidate)	FKBP1A-SDCBP2	35.2134	52.9646	35.4419	28.047	30.9601	46.1882	41.4569	46.7296	43.5724	26.8716	35.937	47.5829	39.3689	33.8817	41.367	40.6948	51.1355	29.252	38.9127	37.8179	60.6743	55.5519	41.3632
100528032	KLRC4-KLRK1 readthrough	KLRC4-KLRK1	1.65103	4.6545	1.40331	0.83964	0	0.172927	0.861289	3.21123	1.72879	1.57897	0.810095	0.492981	3.52746	2.34954	0.972592	4.24721	0.183694	0.830619	1.37201	4.27405	3.57917	0.342832	1.89341
100528062	ARMCX5-GPRASP2 readthrough	ARMCX5-GPRASP2	1.63175	2.13867	1.95325	2.12201	2.54013	1.77012	2.71644	2.71838	2.95238	1.89116	4.74127	2.2438	2.66259	2.17848	3.61878	2.50731	1.43424	2.14612	2.06283	2.49515	1.63087	2.14592	2.79359
100528064	NEDD8-MDP1 readthrough	NEDD8-MDP1	34.0609	53.6996	55.9778	62.2572	66.7774	51.8367	47.5326	71.4806	60.8484	41.3069	58.9938	41.5527	65.3048	39.0356	35.7835	40.0425	42.1584	49.7375	46.2346	59.7614	38.5688	39.0236	49.1166
100529063	BCL2L2-PABPN1 readthrough	BCL2L2-PABPN1	36.5825	37.4891	36.1733	40.4583	44.5392	33.8947	41.958	36.1429	45.8276	33.343	38.6215	35.4335	26.5747	29.6026	29.1289	28.7656	38.6868	28.3311	36.1296	33.055	28.7864	34.5969	30.7824
100529067	SERF2-C15orf63 readthrough	SERF2-C15ORF63	29.3943	37.039	43.7681	59.0425	19.6938	39.5133	34.9083	49.2552	44.6777	31.5981	48.3456	40.4766	17.8056	30.2984	34.59	37.093	40.558	36.0075	35.0426	40.5853	36.5625	41.568	47.6822
100529097	RPL36A-HNRNPH2 readthrough	RPL36A-HNRNPH2	65.8627	55.3528	46.5991	55.4032	51.5766	54.1763	69.9107	50.8098	42.6488	73.3679	56.2961	59.333	56.3131	57.4651	64.8276	56.0415	57.1113	56.3545	58.8881	43.216	61.9967	50.9929	56.427
100529144	CORO7-PAM16 readthrough	CORO7-PAM16	14.7107	18.6674	18.3245	16.2163	16.6294	13.2146	12.391	14.7437	24.9392	11.0394	13.407	12.9125	13.8235	15.7029	8.06956	18.7221	19.4763	25.4652	13.8439	11.6421	13.1992	15.8388	16.3837
100529145	TEN1-CDK3 readthrough (NMD candidate)	TEN1-CDK3	4.71082	4.5715	4.55373	4.51651	4.64903	5.48871	6.0578	6.67757	5.7675	4.47518	5.35817	7.79761	6.36866	4.16371	5.50262	2.84994	4.25316	3.60769	6.22979	4.55695	4.82405	5.51902	5.64595
100529207	RAD51L3-RFFL readthrough	RAD51L3-RFFL	14.5083	13.9685	13.3089	10.8036	10.7883	9.86856	9.89208	7.92395	8.43164	13.5737	8.78722	8.22981	14.6343	15.6557	11.7696	13.2776	9.16116	12.7114	11.1954	15.5373	13.9207	10.1332	12.5589
100529209	RNASEK-C17orf49 readthrough	RNASEK-C17orf49	27.7169	34.9998	41.4344	35.1839	30.9913	30.9906	29.6859	38.0772	37.7793	26.3396	29.9763	28.3946	34.1977	30.4356	25.5865	32.4155	34.2102	43.3985	37.4541	37.2022	27.7337	33.4038	33.546
100529211	TMEM256-PLSCR3 readthrough (NMD candidate)	TMEM256-PLSCR3	3.60833	3.14252	4.57818	4.14878	2.79834	6.22064	4.28464	6.58035	3.91357	3.43305	3.58423	5.4487	8.7664	5.5009	5.70815	3.35864	7.08671	4.87093	4.46589	4.79789	4.63772	6.66734	6.60548
100529215	ZNF559-ZNF177 readthrough	ZNF559-ZNF177	0.735222	0.707062	1.31154	0.652844	1.51232	1.26307	0.699817	0.990175	0.786204	0.816572	1.44047	0.331649	0	0.808978	0.566152	0.493636	0.590784	0.616474	0.674041	0.302355	0.210826	0.67852	0.646867
100529239	RPS10-NUDT3 readthrough	RPS10-NUDT3	70.9568	41.3828	58.3137	61.6058	52.0017	60.9843	63.9012	50.8821	57.5698	78.9942	66.2391	62.3523	68.6924	56.9209	65.3047	50.4255	69.7754	51.1065	51.7531	52.9958	51.6437	60.3835	57.3322
100529240	ZNF816-ZNF321P readthrough	ZNF816-ZNF321P	5.42156	2.7289	5.0125	3.46824	3.53987	3.8407	3.47827	2.73866	5.02382	4.45235	4.43235	3.26102	0.957481	4.38169	5.21623	3.33407	4.13702	2.5172	3.9446	2.34402	4.35625	4.06806	2.59389
100529241	HSPE1-MOB4 readthrough	HSPE1-MOB4	21.816	11.3603	15.399	14.5833	15.7509	22.38	22.1076	13.2393	11.0937	25.6816	12.9357	19.8694	18.7666	19.5739	19.2896	18.4823	20.7453	12.9364	18.1174	13.5656	19.712	18.272	14.0183
100529251	CKLF-CMTM1 readthrough	CKLF-CMTM1	4.08976	7.04591	2.85815	1.94121	0	5.30348	3.09566	1.98287	3.52668	3.84498	0.459866	2.0567	6.27334	5.56005	2.6454	5.17801	3.57955	8.66121	5.20636	2.21433	4.14512	4.03855	4.46683
100529257	SYNJ2BP-COX16 readthrough	SYNJ2BP-COX16	51.6041	52.1986	53.0632	55.833	46.0052	56.9493	53.6283	65.3644	53.3578	57.0931	66.1648	53.8572	46.9885	51.2785	50.5296	46.4087	38.8882	45.3627	39.5077	51.3372	55.6316	37.716	49.9359
100529261	CHURC1-FNTB readthrough	CHURC1-FNTB	8.97498	7.80107	6.10521	7.97296	9.05982	8.99145	7.63511	7.57087	9.16782	7.86813	6.81261	8.67562	6.8848	8.13167	9.9497	7.70924	10.3563	5.50834	7.50221	8.5559	6.91116	10.1639	7.82498
100529262	MIA-RAB4B readthrough (NMD candidate)	MIA-RAB4B	20.8	30.1667	35.182	29.0501	21.9122	28.2587	23.1393	28.9388	33.2363	19.0632	27.5793	20.3665	31.6723	32.3763	21.7347	31.8501	25.5539	24.8598	18.5105	38.8607	17.4641	19.7918	25.3119
100529264	RAB4B-EGLN2 readthrough (NMD candidate)	RAB4B-EGLN2	31.0962	30.5392	34.0131	36.609	21.9004	38.3572	32.754	37.0592	33.5845	24.1235	38.9089	37.5734	23.7092	30.2098	24.1431	30.6227	41.1507	28.0578	31.0813	37.2841	24.317	35.1592	33.1622
100529855	ZNF625-ZNF20 readthrough (NMD candidate)	ZNF625-ZNF20	3.57695	4.88836	6.40056	3.59713	1.67901	2.76055	1.80532	3.19996	4.9282	3.93657	2.25157	2.78106	1.74591	5.63439	1.89184	6.0618	3.14189	4.08617	2.69618	1.92314	2.29236	3.41402	1.40334
10053	adaptor-related protein complex 1, mu 2 subunit	AP1M2	35.0894	39.3286	43.2604	38.3006	41.4261	42.1241	37.5103	44.4955	48.9263	40.6153	40.6506	36.3461	31.738	40.8062	35.6742	37.9145	40.1699	33.8764	30.2727	32.2687	39.8208	42.2512	27.9119
100532724	NPHP3-ACAD11 readthrough (NMD candidate)	NPHP3-ACAD11	7.70205	4.92499	8.71804	6.47123	8.3797	4.71226	6.04169	4.26535	9.47658	5.35245	4.56311	4.34602	6.1149	6.55813	6.87251	7.44688	4.18822	5.67788	6.69219	3.16364	4.89231	5.84528	2.65754
100532726	NDUFC2-KCTD14 readthrough	NDUFC2-KCTD14	54.3676	36.1574	60.4547	56.4868	68.3238	70.4101	36.5254	52.4481	54.8639	55.5071	66.3057	47.7594	46.7208	50.0063	43.5319	54.7926	53.7065	43.8352	46.0335	44.4593	55.5977	54.0535	51.4316
100532731	COMMD3-BMI1 readthrough	COMMD3-BMI1	25.9024	16.9054	28.1584	24.4845	24.3242	22.0475	20.1915	20.6045	22.8504	24.0076	20.091	17.9674	18.0883	27.5613	20.9432	23.8999	20.9862	17.3478	20.7348	12.9673	21.4768	22.5387	13.4769
100532732	MSH5-SAPCD1 readthrough (NMD candidate)	MSH5-SAPCD1	1.63091	0.899108	1.61319	1.22072	1.51812	1.29203	0.962282	1.22764	2.47737	0.639855	1.28818	0.869304	1.4542	1.0287	0.638934	1.09177	1.18466	1.01349	1.09512	0.749733	0.488043	1.06054	0.461628
100532735	INO80B-WBP1 readthrough (NMD candidate)	INO80B-WBP1	13.5462	14.4158	15.9122	17.2501	12.6118	13.8921	13.9884	14.4929	22.3825	9.07909	12.509	11.4095	10.0772	11.3212	7.64754	12.4031	14.7667	9.18872	12.9711	13.4815	9.55583	10.4717	8.9768
100532736	MINOS1-NBL1 readthrough	MINOS1-NBL1	31.971	36.8874	39.5824	33.2662	41.6532	41.9175	42.7378	34.6624	43.7879	36.6865	61.3104	40.3683	55.4259	36.7254	41.4312	33.3997	43.0153	27.8073	31.89	57.2381	32.9656	39.2241	34.6009
100532737	ATP6V1G2-DDX39B readthrough (NMD candidate)	ATP6V1G2-DDX39B	10.217	6.62374	7.0712	7.84304	10.7823	8.46217	9.03582	7.19422	8.96563	7.97702	7.96941	6.89167	10.9098	8.58278	8.51684	6.23946	9.63861	6.54338	9.26177	9.91565	7.48353	6.91776	7.37283
100532742	PIR-FIGF readthrough	PIR-FIGF	5.32854	6.24992	5.55548	8.84594	6.17754	6.16599	5.90253	3.41113	5.98134	4.62134	7.90308	4.46089	3.77068	7.6348	4.68081	4.77178	6.3718	5.22548	3.85218	6.57223	3.73294	9.0309	4.42605
100532746	PPT2-EGFL8 readthrough (NMD candidate)	PPT2-EGFL8	0.67099	0.387306	0.723029	0.517515	0.440889	0.590019	0.607461	0.53515	0.665966	0.188146	0.577808	0.619694	0.922075	0.436217	0.85952	0.241574	0.304279	0.255977	0.503223	0.575048	0.311118	0.68234	0.359481
100533105	C8orf44-SGK3 readthrough	C8orf44-SGK3	8.63695	6.60272	5.87803	5.1386	7.89365	5.73429	5.55582	4.74211	5.9447	9.42089	4.21275	5.43593	4.33348	7.30712	5.2363	8.38016	5.43963	5.76185	5.69233	5.00626	5.25597	5.69532	5.60917
100533106	ZHX1-C8orf76 readthrough	ZHX1-C8orf76	28.8404	33.1095	23.2309	33.341	29.2203	28.4748	22.7066	28.9462	22.8858	27.6398	22.9177	27.1611	18.139	33.4786	23.9632	37.2536	21.0797	26.1442	20.0248	30.9079	33.427	28.151	26.2112
100533107	RTEL1-TNFRSF6B readthrough (NMD candidate)	RTEL1-TNFRSF6B	4.5222	4.31763	3.53443	2.81607	1.7339	3.05823	3.44361	4.00315	4.77671	2.42837	3.50114	2.84446	2.15747	2.47568	5.19127	9.88441	3.69301	3.49828	5.40593	4.37462	11.7674	4.44842	9.42512
100533111	ZNF670-ZNF695 readthrough (NMD candidate)	ZNF670-ZNF695	0.919264	0.568322	0.895282	1.16874	2.84152	0.988619	0.661145	2.33212	0.707766	0.419084	0.836904	0.722325	1.55126	0.842903	0.696812	0.495968	2.1734	2.80788	0.609503	0.291632	0.727897	0.318138	1.27071
100533177	keratin associated protein 29-1	KRTAP29-1	0	0	0	0	0	0	0	0	0	0.0507857	0	0	0	0.137896	0.108568	0	0	0.135106	0	0	0	0	0
100533178	proline rich, Y-linked	PRORY	0.374656	0	0	0.108876	0.911285	0	0	0.506923	0.0576916	0	0	0	0	0	0.129826	0	0	0	0	0	0	0	0.306899
100533179	UBE2F-SCLY readthrough (NMD candidate)	UBE2F-SCLY	6.55457	6.71366	7.53848	7.62227	6.98047	5.93948	4.72968	8.04903	8.86059	6.82008	6.4348	5.86425	8.27856	6.77574	6.42781	7.88038	8.59231	5.08392	8.03203	4.46077	6.79068	8.56452	4.16421
100533181	FXYD6-FXYD2 readthrough	FXYD6-FXYD2	0.468897	0.386519	0.33212	0.151404	0	0.311821	0.199844	0.22029	0.160452	0	0.59914	0	0	0.0382175	0.0902678	0.449747	0.579663	0.486775	0.322409	0	0	0.757286	0.0853548
100533182	SEC24B antisense RNA 1	SEC24B-AS1	4.03079	1.45365	2.52192	2.83079	5.28336	3.66895	2.57688	3.295	4.18961	2.66792	5.04738	2.69216	2.20817	3.351	3.08448	1.21784	7.54918	3.09007	4.15729	4.09199	1.70223	2.92944	2.14618
100533183	protein FAM101A	ZNF664-FAM101A	3.91661	3.50854	3.529	3.17452	1.49053	3.20922	2.8207	2.70373	4.10273	2.15939	3.98317	2.95192	4.31626	3.088	1.98499	2.11599	2.90509	2.33616	2.63806	1.77504	1.44398	1.95481	2.00791
100533184	ARHGAP19-SLIT1 readthrough (NMD candidate)	ARHGAP19-SLIT1	0.335548	1.68033	1.28341	1.17014	2.88377	1.85766	0.669289	0.652637	0.697539	1.7405	1.51778	0.949182	3.15123	1.00917	1.45342	0.897945	0.970663	0.77171	1.18656	1.19225	0.590435	1.55609	1.23689
100533195	FAM24B-CUZD1 readthrough	FAM24B-CUZD1	0.0735315	0	0.434019	0.142457	0	0.146698	0	0	0.0188713	0.0993254	0	0.173335	0	0	0.0637002	0	0	0.105695	0.216684	0	0.0172516	0.0508954	0
100533464	PRH1-PRR4 readthrough	PRH1-PRR4	2.77487	2.0538	4.34611	31.4889	1.20412	3.33327	4.46741	3.13976	2.16654	2.59739	2.63675	3.4702	5.09264	2.23618	3.2503	1.58568	6.69646	1.264	1.14018	2.65334	2.39321	2.19116	1.15252
100533467	BIVM-ERCC5 readthrough	BIVM-ERCC5	25.2014	28.224	28.2096	23.1951	25.3685	26.5977	21.7693	22.4849	28.3253	25.3287	23.2502	20.2247	27.6618	22.136	20.2508	19.3377	22.9904	20.1877	23.1964	20.3524	18.5297	17.8327	19.0667
100533483	DYX1C1-CCPG1 readthrough (NMD candidate)	DYX1C1-CCPG1	47.0954	56.1782	40.0875	37.295	36.2982	47.6511	36.9248	32.4205	40.2298	44.9332	33.1923	29.2267	33.3681	58.2145	33.4079	40.2762	40.3042	37.41	39.4141	40.126	40.593	48.5743	36.6623
100533496	TVP23C-CDRT4 readthrough	TVP23C-CDRT4	16.6419	17.4892	13.6815	12.251	24.3874	17.5595	16.3105	15.3253	14.6507	13.04	18.2484	15.2473	10.5593	14.3475	12.8086	15.11	9.76196	9.83211	16.5683	13.0972	12.7399	13.3698	11.5683
100533789	leucine rich repeat containing 37, member A8, pseudogene	LRRC37A8P	0.00944901	0	0.0936981	0.0343239	0	0	0.0579911	0	0	0.130189	0	0	0	0.0277251	0.0163713	0	0.0420519	0	0	0.0719437	0	0	0
100533952	RBAK-RBAKDN readthrough	RBAK-RBAKDN	1.34876	3.05746	1.59221	1.68759	0.911285	1.68176	3.04666	2.02769	3.23073	0.971676	1.66595	0.765418	2.55092	2.36352	2.40177	1.35836	1.75074	2.31569	3.5771	1.52138	1.16028	2.12644	1.28898
100533955	SENP3-EIF4A1 readthrough (NMD candidate)	SENP3-EIF4A1	116.647	135.31	132.38	168.644	91.9221	126.337	138.121	145.671	108.544	127.469	142.405	132.233	108.333	116.553	131.94	145.891	131.394	145.21	121.582	181.119	128.95	114.402	155.618
100533970	P2RX5-TAX1BP3 readthrough (NMD candidate)	P2RX5-TAX1BP3	22.218	20.1802	15.1791	19.5007	14.688	23.5709	24.8138	19.8093	19.4611	16.1832	22.6723	21.1073	23.9325	20.4324	19.5221	14.42	23.1833	15.1153	21.7307	20.0034	20.0587	21.6019	20.4287
100533975	SLMO2-ATP5E readthrough	SLMO2-ATP5E	64.8545	33.3225	33.2107	36.2021	45.7304	45.2416	48.1208	29.2219	27.0873	67.124	32.4915	46.1397	56.5122	46.7471	45.4998	39.8273	50.1479	24.7903	41.1744	33.4042	39.4348	39.56	31.9983
100533990	APOC4-APOC2 readthrough (NMD candidate)	APOC4-APOC2	0	0	0.273871	0.0255375	0.598489	0	0.161798	0	0.433018	0	0.242539	0.0552407	1.07287	0.103139	0.334963	0.667564	0.234654	0.252631	0.1243	0.245332	0.544298	0.14598	0.345526
100533997	MAGEA10-MAGEA5 readthrough	MAGEA10-MAGEA5	0	0	0	0	0	0.10272	0	0	0.158567	0.0556392	0	0	0.483537	0	0	0	0	0	0	0	0.0483192	0.0950338	0
100534012	TNFAIP8L2-SCNM1 readthrough	TNFAIP8L2-SCNM1	11.5513	11.7731	13.0674	10.2623	7.97403	10.4691	12.0519	10.8009	14.2806	8.47928	10.2475	9.2581	10.6932	8.49759	9.8067	8.83195	11.6035	11.006	11.3497	10.6168	9.57052	11.6731	8.89447
100534589	HOXA10-HOXA9 readthrough	HOXA10-HOXA9	0	0	0	0.177092	0	0	0	0	0.0469189	0	0	0	0	0	0	0	0	0.306581	0	0	0	0	0
100534592	URGCP-MRPS24 readthrough	URGCP-MRPS24	33.373	21.7707	27.0615	22.8524	35.4553	29.3871	28.3687	27.4433	26.4036	37.494	31.8792	25.8013	40.3478	27.9136	27.1165	21.9214	38.1552	26.4114	26.1121	23.268	32.8852	30.7461	21.3672
100534593	STX16-NPEPL1 readthrough (NMD candidate)	STX16-NPEPL1	15.1992	15.4452	15.1191	12.6116	13.5078	13.8307	16.6192	16.9361	20.9712	11.0571	15.135	17.3966	12.9391	9.8678	12.1214	9.85762	15.126	11.9168	15.234	13.3219	11.4469	12.7738	11.2926
100534595	HNRNPUL2-BSCL2 readthrough	HNRNPUL2-BSCL2	54.2005	75.048	67.0921	65.8497	72.9419	57.1214	54.0152	67.8307	65.7033	52.7292	58.2286	49.0703	50.4651	58.9094	46.8567	57.7249	53.033	56.1634	52.3901	59.9076	46.0739	58.845	46.3007
100534599	ISY1-RAB43 readthrough	ISY1-RAB43	18.3942	26.7281	13.3162	20.3219	16.0347	18.2505	23.9795	20.0499	15.8519	14.3837	19.3442	25.1591	17.8107	15.7543	14.7151	16.7548	16.9793	13.7944	18.7286	17.917	18.3843	17.5083	19.7022
100534611	TM4SF19-TCTEX1D2 readthrough (NMD candidate)	TM4SF19-TCTEX1D2	5.99539	9.10869	16.8506	7.87734	2.27532	3.53104	2.83794	5.55541	5.94189	7.08188	4.8898	1.85432	6.43908	11.1819	2.81791	19.9862	2.98043	10.9098	6.20236	3.68262	3.8158	7.06343	0.992673
100534612	C1QTNF3-AMACR readthrough (NMD candidate)	C1QTNF3-AMACR	7.08412	3.10317	5.16896	5.18547	4.70457	5.25994	5.93988	6.38201	6.09835	6.96768	5.60849	4.43357	2.96706	5.96686	3.70068	6.56091	5.22813	4.0424	5.35002	2.80078	5.66263	7.51516	6.16745
10054	ubiquitin-like modifier activating enzyme 2	UBA2	37.489	36.7492	31.9188	39.2242	43.3043	34.8872	35.8298	30.356	32.0028	41.724	34.7521	31.9597	26.5356	34.8084	35.5906	30.9461	35.8591	26.1806	30.0282	33.399	33.7896	28.8204	33.4361
10055	SUMO1 activating enzyme subunit 1	SAE1	13.3469	15.9615	11.1517	12.5269	17.045	15.9696	11.6186	13.7235	12.5834	14.0494	16.1529	13.4581	12.3938	11.7859	12.461	9.6909	14.0804	14.3307	17.5868	19.9499	15.2026	13.8971	17.1266
100551499	long intergenic non-protein coding RNA 159	LINC00159	0	0	0	0	0	0	0	0	0	0	0	0	0	0	0	0	0	0	0	0	0	0	0
10056	phenylalanyl-tRNA synthetase, beta subunit	FARSB	24.5302	12.0327	24.757	24.4731	24.3237	19.0412	19.8125	19.3074	17.2461	26.5547	27.6576	17.0126	32.4128	23.8864	20.9013	22.1946	17.9707	18.4783	16.468	27.9132	14.2055	14.6273	22.6882
10057	ATP-binding cassette, sub-family C (CFTR/MRP), member 5	ABCC5	13.7233	7.72983	11.1199	10.334	25.4647	13.4144	16.5709	9.21783	10.9586	11.8752	20.4627	16.1642	18.697	9.9932	19.0594	5.74641	16.8086	9.94152	10.4414	11.8909	9.40271	16.8292	9.73462
10058	ATP-binding cassette, sub-family B (MDR/TAP), member 6 (Langereis blood group)	ABCB6	9.90568	7.71761	13.8664	9.64184	13.5582	10.3273	10.9167	9.16934	8.64354	8.18366	11.8895	9.64153	12.0035	8.51638	8.19373	6.01329	10.3811	7.058	9.90583	7.28526	6.28235	11.3682	8.86457
10059	dynamin 1-like	DNM1L	10.8717	4.7997	7.15251	7.27617	8.84812	9.09468	9.10338	5.43208	6.6687	10.5242	6.80984	7.13151	8.7894	9.08958	9.22669	7.71546	8.51479	5.11306	6.75341	8.35299	7.62285	8.29945	6.69898
1006	cadherin 8, type 2	CDH8	0.0519314	0	0	0	0	0.0388517	0.00995991	0.0658734	0.0899626	0.0420889	0	0	0	0.0761881	0	0.145696	0.216671	0.214609	0.149206	0.0741374	0.0456895	0.098848	0
10060	ATP-binding cassette, sub-family C (CFTR/MRP), member 9	ABCC9	41.9389	29.5918	49.202	32.0531	60.5954	34.7693	42.164	39.7894	45.1181	30.3388	32.6071	30.4168	31.0736	35.5291	52.1213	45.3789	35.4271	36.5794	39.9102	29.1069	41.3098	39.8614	27.6451
10061	ATP-binding cassette, sub-family F (GCN20), member 2	ABCF2	10.0577	11.1114	12.1677	12.4164	10.515	11.5131	8.76976	10.7754	10.878	10.0412	13.4794	9.44791	9.67628	8.96797	8.84398	9.92255	10.0403	8.68687	9.08086	13.3388	9.11938	9.75309	10.0558
100616109	microRNA 4464	MIR4464	0	0	0	0	0	0	0	0	0	0	0	0	0	0	0	0	0	0	0	0	0	0	0
100616110	microRNA 2681	MIR2681	0	0	0	0	0	0	0	0	0	0	0	0	0	0	0	0	0	0	0	0	0	0	0
100616112	microRNA 4793	MIR4793	0	6.85293	0	0	0	0	0	0	0	0	1.69963	0	0	0	0	0	0	0	0	0	0	0	0
100616113	microRNA 4680	MIR4680	65.2652	34.327	24.8385	27.6002	170.593	34.2519	29.8918	46.13	27.7497	33.1584	42.568	47.4559	166.953	32.8694	43.8811	13.4543	13.0055	25.9035	14.6396	30.9031	15.0836	25.621	13.5649
100616114	microRNA 4668	MIR4668	0	0	0	0	0	0	0	0	0	0.744373	0	0	0	0	3.18258	0	0	0	0	0	1.29288	0	0
100616115	microRNA 4469	MIR4469	6.51049	0	5.76421	1.77372	0	0	0	0	2.5063	0	0	0	0	0	1.41001	0	0	0	0	0.516355	2.86398	0	0
100616116	microRNA 4648	MIR4648	0	0	0	0	0	0	0	0	0	0	0	0	0	0	4.64127	0	0	0	0	0	0	0	0
100616117	microRNA 4653	MIR4653	0	0	0	0.562747	0	0	0	0.65503	0	0	0	0	0	0	0	0	0	0	0	0	0	0	0
100616118	microRNA 4486	MIR4486	0	0	0	0	0	0	0	0	0	0	0	0	0	0	0	0	0	0	0	0	0	0	0
100616119	microRNA 4697	MIR4697	0	0	0	0	0	0	0	0	0	0	0	0	0	0	0	3.55762	0	0	0	0	0	0	0
100616120	microRNA 4695	MIR4695	0	0	0	0	0	0	0	0	0	0	0	0	0	0	0	0	0	0	0	0	0	0	0
100616122	microRNA 4523	MIR4523	0	0	0	0	0	0	2.85921	0	0	3.02064	0.714337	0	0	0	0	0	1.03667	0	0	0	0	0	2.28974
100616123	microRNA 4436b-1	MIR4436B1	0	0	0	0	0	0	0	0	0	0	0	0	0	0	0	0	0	0	0	0	0	0	0
100616124	microRNA 4647	MIR4647	56.2547	43.7217	58.6293	57.2173	46.2614	42.6874	65.9674	46.2124	32.7934	75.5538	56.0665	90.3002	12.2642	67.2036	57.0876	31.9118	31.2945	65.2662	35.5226	52.5198	82.0173	73.9805	34.8898
100616125	microRNA 4731	MIR4731	0	0	0	0	0	0	0	0	0	0	0	0	0	0	0	0	0	0	0	0	0	0	0
100616126	microRNA 4686	MIR4686	0	0	0	0	0	0	0	0	0	0	0	0	0	0	0	0	0	0	0	0	0	0	0
100616128	microRNA 4679-1	MIR4679-1	0	0	0	0	0	0	0	0	0	0	0	0	0	0	0	0	0	0	0	0	0	0	0
100616130	microRNA 4526	MIR4526	0	0	0	0	0	0	0	0	4.55167	0	0	0	0	0	0	0	0	0	0	0	0	0	0
100616131	microRNA 3689d-1	MIR3689D1	0	0	0	0	0	0	0	0	0	0	0	0	0	0	0	0	0	0	0	0	0	0	0
100616132	microRNA 4728	MIR4728	5.75741	8.30534	8.15593	16.0341	126.035	10.7683	27.9734	13.7947	35.4623	5.44392	10.2992	31.6677	63.0811	5.63109	13.3003	4.97004	14.9466	4.13786	50.0497	17.0474	15.5339	15.276	0
100616133	microRNA 4699	MIR4699	0	0	0	0	0	0	0	0	0	0	0	0	0	0	0	0	0	0	0	0	0	0	0
100616134	microRNA 499b	MIR499B	0	0	0	0	0	5.27106	0	0	0	0	0	0	0	0	0	0	0	0	0	0	0	0	0
100616138	microRNA 4787	MIR4787	0	0	0	0	0	0	0	0	0	0	0	0	0	0	0	0	0	0	0	0	0	0	0
100616139	microRNA 4741	MIR4741	2.85738	7.9494	1.01194	6.22773	4.05421	6.41313	3.2881	0.604083	0	5.78957	7.66721	2.80653	20.9645	2.62002	0.618836	2.46661	3.17913	3.59381	5.0521	4.53245	7.54182	0	4.68124
100616142	microRNA 4458	MIR4458	0	0	0	0	0	0	0	0	0	0	0	0	0	0	0	0	0	0	0	0	0	0	0
100616143	microRNA 4763	MIR4763	4.19289	0	0	0	0	1.04562	0.536103	0	0	0	0	0	4.10174	0	0.605383	0	0	0	3.08892	0	0	0	0
100616144	microRNA 548an	MIR548AN	0	0	0	0	0	0	0	0	0	0	0	0	0	0	0	0	0	0	0	0	0	0	0
100616146	microRNA 4534	MIR4534	0	0	0	2.3354	0	0	0	0	0	0	0	0	0	0	0	0	0	0	0	0	0	0	0
100616147	microRNA 4769	MIR4769	0	0	0	0	0	0	0	0	0	0	0	0	0	0	0	0	0	0	0	0	0	0	0
100616148	microRNA 4760	MIR4760	0	0	0	0	0	0	0	0	0	0	0	0	0	0	0	0	0	0	0	0	0	0	0
100616150	microRNA 4720	MIR4720	13.535	27.7183	20.9711	6.14579	0	42.4026	36.9911	13.5919	18.8879	15.769	16.2136	31.9058	57.5971	22.9597	24.9163	9.49322	25.4121	8.51166	9.72197	2.14695	35.129	11.7104	15.2448
100616151	microRNA 4480	MIR4480	0	0	0	0	0	0	0	0	0	0	0.694214	0	0	0	0	0	0	0	0	0	0	0	0
100616152	microRNA 4804	MIR4804	0	0	0	0	0	0	0	0	0	0	0	0	0	0	0	0	0	0	0	0	0	0	0
100616153	microRNA 4726	MIR4726	0	0	0	0	0	0	5.10222	0	0	0	0	0	0	0	0	0	0	0	0	0	0	0	0
100616154	microRNA 4466	MIR4466	0	0	0	0	0	0	0	0	0	0	0	0	0	0	0	0	0	0	0	0	0	0	0
100616155	microRNA 4536-1	MIR4536-1	0	0	0	0	0	0	0	0	0	0	0	0	0	0	0	0	0	0	0	0	0	0	0
100616157	microRNA 4772	MIR4772	0	0	0	0	0	0	0	0	0	0	0	0	0	0	0	0	0	0	0	0	0	0	0
100616158	microRNA 4505	MIR4505	0	0	0	0	0	0	0	0	0	0	0	0	0	0	0	0	0	0	0	0	0	0	0
100616159	microRNA 4779	MIR4779	0	0	0	0	0	0	0	0	0	0	0	0	0	0	0	0	0	0	0	0	0	0	0
100616160	microRNA 4655	MIR4655	0	0	0	0	0	0	0	0	0	0	0	0	0	0	0	0	0	0	0	0	0	0	0
100616161	microRNA 4795	MIR4795	0	0	0	0	0	0	0	0	0	0	0	0	0	0	0	0	0	0	0	0	0	0	0
100616162	microRNA 4483	MIR4483	7.25867	0	10.2826	3.01342	0	7.75781	7.95507	5.26137	5.58864	11.7659	8.74486	0	0	4.56391	9.88141	4.47571	14.9983	0	42.1687	0	10.9478	6.45962	0
100616163	microRNA 4530	MIR4530	0	0	0	0	0	0	0	0	0	0	0	0	0	0	0	0	0	0	0	0	0	0	0
100616164	microRNA 4420	MIR4420	0	0	4.73115	0	0	3.12328	0	0	0	0	0	0	0	0	0	0	0	3.0004	0	0	0	0	0
100616166	microRNA 4796	MIR4796	0	0	0	0	0	0	0	0	0	0	0	0	0	0	0	0	0	0	0	0	0	0	0
100616167	microRNA 4722	MIR4722	0	0	0	0	0	0	0	5.43675	0	0	0	0	0	6.28805	0.928254	2.77494	0	0	0	0	0.754182	0	0.877732
100616168	microRNA 4754	MIR4754	0	0	0	0	0	0	0	0	0	0	0	0	0	0	0	0	6.4297	0	0	0	0	0	0
100616169	microRNA 378d-2	MIR378D2	0	0	0	0	0	0	0	0	0	0	0	0	1.54025	0	0	2.26526	0	0	0	0	0	0	0
100616170	microRNA 4739	MIR4739	0	0	0	0	0	0	0	0	0	0	0	0	0	0	0	0	0	0	0	0	0	0	0
100616171	microRNA 4752	MIR4752	0	0	0	0	0	0	0	0	0	0	0	0	0	0	0	0	0	0	0	0	0	0	0
100616172	microRNA 4719	MIR4719	0	0	0	0	0	0	0	0	0	0	0	0	0	0	0	0	0	0	0	0	0	0	0
100616173	microRNA 203b	MIR203B	1.49514	0	0	0	0	0	0	0	0	0	0	0	0	0	0	0	0	0	0	0	0	0	0
100616174	microRNA 4643	MIR4643	0	0	0	0	0	0	0	0	0	0	0	0	0	0	0	0	0	0	0	0	0	0	0
100616175	microRNA 4633	MIR4633	0	0	0	0	0	0	0	0	0	0	0	0	0	0	0	0	0	0	0	0	0	0	0
100616176	microRNA 4708	MIR4708	0	0	0	0	0	0	0	0	0	0	0	0	0	0	0	0	0	0	0	0	0	0	0
100616178	microRNA 4641	MIR4641	6.81875	0	0	0	0	0	2.98918	0	0	0	0	0	0	0	0	0	0	0	0	0	0	0	0.797938
100616179	microRNA 4498	MIR4498	0	0	0	0	0	0	0	0	0	0	0	0	0	0	0	0	0	0	0	0	0	0	0
100616180	microRNA 4465	MIR4465	0	0	0	0	0	0	0	0	0	0	0	0	0	0	0	0	0	0	0	0	0	0	0
100616181	microRNA 4514	MIR4514	0	0	0	0	0	0	0	0	0	0	0	0	0	0	0	0	0	0	0	0	0	0	0
100616182	microRNA 4500	MIR4500	0	0	0	0	0	0	0	0	0	0	0	0	0	0	0	0	0	0	0	0	0	0	0
100616183	microRNA 4513	MIR4513	0	0	0	0	0	0	0	0	0	0	0	0	0	0	0	0	0	0	5.94797	0	0	0	0
100616185	microRNA 371b	MIR371B	0	0	0	0	0	0	0	0	0	0	0	0	0	0	0	0	0	0	0	0	0	0	0
100616186	microRNA 4490	MIR4490	0	0	0	0	0	0	0	0	0	0	0	0	0	0	0	0	0	0	0	0	0	0	0
100616187	microRNA 4783	MIR4783	0	0	0	0	0	0	0	0	4.22556	0	0	0	0	0	0	0	0	0	0	0	0	0	0
100616190	microRNA 548o-2	MIR548O2	0	0	0	0	0	0	0	0	0	0	0	0	0	0	0	0	0	0	0	0	0	0	0
100616192	microRNA 4679-2	MIR4679-2	0	0	0	0	0	0	0	0	0	0	0	0	0	0	0	0	0	0	0	0	0	0	0
100616193	microRNA 4453	MIR4453	2.88949	0	0	0	0	0	0	0	0	1.17092	0	0	0	0	3.75473	1.24716	0.803712	0	0	0	2.54219	0	0
100616195	microRNA 4718	MIR4718	0	0	0	0	0	0	0	0	0	0	0	0	0	0	0	0	0	0	0	0	0	0	0
100616201	microRNA 378d-1	MIR378D1	0	0	0	0	0	0	0	0	0	0	0	0	0	0	0	0	0	0	0	0	0	0	0
100616202	microRNA 4634	MIR4634	0	0	0	0	0	0	0	0	0	0	0	0	0	0	0	0	0	0	0	0	0	0	0
100616203	microRNA 4734	MIR4734	0	0	0	0	0	0	0	0	0	0	0	0	0	0	0	0	0	0	0	0	0	0	0
100616204	microRNA 4729	MIR4729	0	0	0	0	0	0	0	0	0	0	0	0	0	0	0	0	0	5.77577	0	0	0	0	0
100616206	microRNA 4652	MIR4652	0	0	0	0	0	0	0	0	0	0	0	0	0	0	0	0	0	0	0	0	0	0	0
100616207	microRNA 4439	MIR4439	0	0	0	0	0	0	0	0	0	0	0	0	0	0	0	0	0	0	0	0	0	0	0
100616208	microRNA 4782	MIR4782	0	0	0	0	0	0	0	0	0	0	0	0	0	0	0	0	0	0	0	0	0	0	0
100616209	microRNA 4461	MIR4461	434.399	106.35	131.074	99.0967	194.414	134.546	114.639	130.776	232.112	89.4253	107.903	144.043	855.69	99.4192	253.639	95.998	423.382	68.6848	233.489	46.3045	62.9844	120.269	76.1492
100616210	microRNA 4737	MIR4737	0	1.96281	11.2438	0	0	0	7.30688	2.68482	2.44442	0	3.65105	3.11837	0	3.49336	0.687595	0	0	0	0	0	1.67596	6.59253	0.650172
100616211	microRNA 4709	MIR4709	20.5374	51.8919	34.7854	36.3284	0	42.0861	43.1563	38.5103	46.7494	59.3431	49.9738	22.4523	23.0609	34.7153	44.092	34.6868	20.863	17.3273	26.8393	30.594	18.2261	46.9718	31.4521
100616212	microRNA 3689f	MIR3689F	0	0	0	0	0	0	0	0	0	0	0	0	0	0	0	0	0	0	0	0	0	0	0
100616213	microRNA 4437	MIR4437	0	0	0	0	0	0	0	0	0	0	0	0	0	0	0	0	0	0	0	0	0	0	0
100616214	microRNA 4667	MIR4667	0	0	0	0	0	0	0	0	0	0	1.49361	0	0	0	0	0	0	0	1.72231	0	0	0	7.18144
100616215	microRNA 548al	MIR548AL	0	0	0	0	0	0	0	0	0	0	0	0	0	0	0	0	0	0	0	0	0	0	0
100616216	microRNA 4797	MIR4797	0	0	0	0	0	0	0	1.53148	0	0	0	0	0	0	0	0	0	3.90475	0	0	0	0	0
100616219	microRNA 4765	MIR4765	0	0	0	0	0	0	0	0	0	0	0	0	0	0	0	0	0	0	0	0	0	0	0
100616220	microRNA 4736	MIR4736	0	0	0	0	0	0	0	0	0	0	0	0	0	0	0	0	0	0	0	0	0	0	0
100616223	microRNA 4509-1	MIR4509-1	0	0	0	0	0	0	0	0	0	0	0	0	0	0	0	0	0	0	0	0	0	0	0
100616224	microRNA 4753	MIR4753	0	0	0	0	0	0	0	0	0	0	0	0	0	0	0	0	0	0	0	0	0	0	0
100616225	microRNA 4756	MIR4756	0	0	0	0	0	0	0	0	0	0	0	0	0	0	0	0	0	0	0	0	0	0	0
100616226	microRNA 4468	MIR4468	0	0	0	0	0	0	0	0	0	0	0	0	0	0	0	0	0	0	0	0	0	0	0
100616228	microRNA 4509-2	MIR4509-2	0	0	0	0	0	0	0	0	0	0	0	0	0	0	0	0	0	0	0	0	0	0	0
100616229	microRNA 4473	MIR4473	0	0	0	0	0	0	0	0	0	0	0	0	0	0	0	0	0	0	0	0	0	0	0
100616230	microRNA 4646	MIR4646	0	0	0	0	2.48217	0	0	0	0	0	0	0	0	0	0	0	0	0	0	0	0	0	0
100616231	microRNA 4519	MIR4519	1.10847	0	0	0	0	0	0	0	0	0	0	0	0	0	2.88079	0	0	0	0	0	0	0	0
100616234	microRNA 4454	MIR4454	0	0	0	0	0	0	0	0	0	0	0	0	0	0	0	0	0	0	0	0	0	0	0
100616235	microRNA 4457	MIR4457	0	0	0	0	0	0	0	0	0	0	0	0	0	0	0	0	0	0	0	0	0	0	0
100616236	microRNA 4669	MIR4669	0	0	0	0	0	0	0	0	0	0	0	0	0	0	0	0	0	0	0	0	0	0	0
100616237	microRNA 4640	MIR4640	0	0	0	0	0	0.71257	0	0.503403	0.274997	0.289478	0.273829	1.12261	0	0	0.515696	0	0.529855	0	0	0	0	0	0
100616238	microRNA 3529	MIR3529	0	0	0	0	0	0	0	0	0	0	0	0	0	0	0	0	0	0	0	0	0	0	0
100616239	microRNA 4705	MIR4705	0	0	0	0	0	0	0	0	0	0	0	0	0	0	0	0	0	0	0	0	0	0	0
100616241	microRNA 4717	MIR4717	0	0	0	0	0	0	0	0	0	0	0	0	0	0	0	0	0	0	0	0	0	0	0
[truncated: 23,967 more rows]

## Sheet: CT0 - AT0
geneid	symbol	name	padj.ATCT0	fc.ATCT0	AT0 - CT0 FLAG
2624	GATA2	GATA binding protein 2	0.0211616	66.3627	UP
1359	CPA3	carboxypeptidase A3 (mast cell)	0.04002	64.8943	UP
64499	TPSB2	tryptase beta 2 (gene/pseudogene)	0.000341832	52.4161	UP
7177	TPSAB1	tryptase alpha/beta 1	0.000341832	51.6452	UP
6422	SFRP1	secreted frizzled-related protein 1	0.0362567	25.5794	UP
10631	POSTN	periostin, osteoblast specific factor	0.0472046	21.2008	UP
2354	FOSB	FBJ murine osteosarcoma viral oncogene homolog B	0.000604572	17.3689	UP
1958	EGR1	early growth response 1	0.0211616	10.278	UP
2353	FOS	FBJ murine osteosarcoma viral oncogene homolog	0.0211616	10.1764	UP
4915	NTRK2	neurotrophic tyrosine kinase, receptor, type 2	0.0145482	7.3831	UP
3164	NR4A1	nuclear receptor subfamily 4, group A, member 1	0.0396228	6.37656	UP
240	ALOX5	arachidonate 5-lipoxygenase	0.0211616	6.37355	UP
9021	SOCS3	suppressor of cytokine signaling 3	0.0386141	6.00777	UP
6550	SLC9A3	solute carrier family 9, subfamily A (NHE3, cation proton antiporter 3), member 3	0.0157526	5.98752	UP
7832	BTG2	BTG family, member 2	0.00394266	5.40517	UP
55107	ANO1	anoctamin 1, calcium activated chloride channel	1.13637e-06	5.18664	UP
857	CAV1	caveolin 1, caveolae protein, 22kDa	0.0211616	4.51042	UP
7538	ZFP36	ZFP36 ring finger protein	0.0180832	4.08695	UP
9245	GCNT3	glucosaminyl (N-acetyl) transferase 3, mucin type	1.06504e-05	4.07633	UP
1549	CYP2A7	cytochrome P450, family 2, subfamily A, polypeptide 7	0.0341299	4.04366	UP
131450	CD200R1	CD200 receptor 1	0.0212943	3.39633	UP
7056	THBD	thrombomodulin	0.0449545	3.34531	UP
92747	BPIFB1	BPI fold containing family B, member 1	0.00165258	3.25482	UP
3726	JUNB	jun B proto-oncogene	0.0211616	2.93088	UP
7348	UPK1B	uroplakin 1B	0.0132038	2.69689	UP
81610	FAM83D	family with sequence similarity 83, member D	0.0116441	2.58015	UP
8436	SDPR	serum deprivation response	0.0211616	2.41306	UP
25984	KRT23	keratin 23 (histone deacetylase inducible)	0.0341299	2.38581	UP
9052	GPRC5A	G protein-coupled receptor, class C, group 5, member A	0.00104922	2.15376	UP
3554	IL1R1	interleukin 1 receptor, type I	0.0133146	1.9101	UP
geneid	symbol	name	padj.ATCT0	fc.ATCT0	AT0 - CT0 FLAG	ratio
56165	TDRD1	tudor domain containing 1	0.00799205	-16.3343	DOWN	0.0612209
100996579	LOC100996579	uncharacterized LOC100996579	0.0341299	-5.67163	DOWN	0.176316
8647	ABCB11	ATP-binding cassette, sub-family B (MDR/TAP), member 11	0.00394266	-5.09045	DOWN	0.196446
285313	IGSF10	immunoglobulin superfamily, member 10	0.0211616	-4.43962	DOWN	0.225245
347	APOD	apolipoprotein D	0.0473626	-4.2888	DOWN	0.233166
345930	ECT2L	epithelial cell transforming 2 like	0.0211616	-4.15641	DOWN	0.240592
2628	GATM	glycine amidinotransferase (L-arginine:glycine amidinotransferase)	0.0157526	-4.01635	DOWN	0.248982
23007	PLCH1	phospholipase C, eta 1	0.0133146	-3.8777	DOWN	0.257885
3434	IFIT1	interferon-induced protein with tetratricopeptide repeats 1	0.00836256	-3.83566	DOWN	0.260711
730101	LOC730101	uncharacterized LOC730101	0.0211616	-3.78649	DOWN	0.264097
84288	EFCAB2	EF-hand calcium binding domain 2	0.04002	-3.67784	DOWN	0.271899
80258	EFHC2	EF-hand domain (C-terminal) containing 2	0.0211616	-3.43123	DOWN	0.291441
6583	SLC22A4	solute carrier family 22 (organic cation/zwitterion transporter), member 4	0.0290888	-3.246	DOWN	0.308071
27074	LAMP3	lysosomal-associated membrane protein 3	0.0341299	-3.21853	DOWN	0.310701
79819	WDR78	WD repeat domain 78	0.0455532	-3.13123	DOWN	0.319364
118491	CFAP70	cilia and flagella associated protein 70	0.0386141	-3.0593	DOWN	0.326872
10234	LRRC17	leucine rich repeat containing 17	0.0481848	-2.7567	DOWN	0.362752
79730	NSUN7	NOP2/Sun domain family, member 7	0.0341299	-2.64803	DOWN	0.377639
11138	TBC1D8	TBC1 domain family, member 8 (with GRAM domain)	0.0211616	-2.3182	DOWN	0.431369
25939	SAMHD1	SAM domain and HD domain 1	0.0341299	-2.1596	DOWN	0.463048

## Sheet: CT0 - CT1
geneid	symbol	name	pval.CT10	fc.CT10	CT1 - CT0 FLAG
4060	LUM	lumican	5.65636e-05	72.8022	UP
342510	CD300E	CD300e molecule	1.34544e-05	38.388	UP
3553	IL1B	interleukin 1, beta	4.029e-06	21.7846	UP
1278	COL1A2	collagen, type I, alpha 2	1.55933e-07	21.7134	UP
414062	CCL3L3	chemokine (C-C motif) ligand 3-like 3	7.94524e-05	17.5723	UP
6349	CCL3L1	chemokine (C-C motif) ligand 3-like 1	7.95078e-05	17.5723	UP
1960	EGR3	early growth response 3	2.71487e-05	12.4203	UP
5329	PLAUR	plasminogen activator, urokinase receptor	0.00010963	9.63625	UP
1959	EGR2	early growth response 2	0.000179716	9.29458	UP
4313	MMP2	matrix metallopeptidase 2 (gelatinase A, 72kDa gelatinase, 72kDa type IV collagenase)	7.33878e-06	7.40135	UP
1289	COL5A1	collagen, type V, alpha 1	0.000154141	7.24661	UP
9021	SOCS3	suppressor of cytokine signaling 3	1.49113e-10	7.16973	UP
64092	SAMSN1	SAM domain, SH3 domain and nuclear localization signals 1	8.19097e-05	7.1446	UP
2353	FOS	FBJ murine osteosarcoma viral oncogene homolog	6.34085e-05	6.77039	UP
6503	SLA	Src-like-adaptor	4.21691e-05	6.25969	UP
5999	RGS4	regulator of G-protein signaling 4	2.30525e-05	5.84682	UP
5788	PTPRC	protein tyrosine phosphatase, receptor type, C	9.6697e-05	5.23592	UP
84913	ATOH8	atonal homolog 8 (Drosophila)	1.15483e-05	4.26102	UP
8807	IL18RAP	interleukin 18 receptor accessory protein	2.34699e-05	4.23993	UP
133	ADM	adrenomedullin	1.70943e-05	3.89671	UP
51297	BPIFA1	BPI fold containing family A, member 1	8.62914e-06	3.88518	UP
11151	CORO1A	coronin, actin binding protein, 1A	2.76693e-05	3.82037	UP
1907	EDN2	endothelin 2	3.59918e-05	3.8022	UP
92304	SCGB3A1	secretoglobin, family 3A, member 1	1.22047e-12	3.60133	UP
7538	ZFP36	ZFP36 ring finger protein	2.45369e-05	3.38421	UP
4322	MMP13	matrix metallopeptidase 13 (collagenase 3)	2.76961e-05	3.22277	UP
7031	TFF1	trefoil factor 1	1.79409e-06	3.07029	UP
3726	JUNB	jun B proto-oncogene	8.27825e-06	2.96183	UP
1755	DMBT1	deleted in malignant brain tumors 1	2.54392e-07	2.76198	UP
166979	CDC20B	cell division cycle 20B	5.66784e-06	2.69478	UP
92747	BPIFB1	BPI fold containing family B, member 1	1.05937e-07	2.68658	UP
4616	GADD45B	growth arrest and DNA-damage-inducible, beta	5.32325e-05	2.629	UP
10232	MSLN	mesothelin	2.72085e-08	2.50453	UP
3433	IFIT2	interferon-induced protein with tetratricopeptide repeats 2	6.1132e-05	2.35751	UP
10581	IFITM2	interferon induced transmembrane protein 2	0.000118177	2.27681	UP
3725	JUN	jun proto-oncogene	2.6155e-09	2.18092	UP
55281	TMEM140	transmembrane protein 140	0.000122238	2.06315	UP
56667	MUC13	mucin 13, cell surface associated	1.56043e-05	1.95014	UP
2919	CXCL1	chemokine (C-X-C motif) ligand 1 (melanoma growth stimulating activity, alpha)	4.56392e-05	1.94676	UP
2634	GBP2	guanylate binding protein 2, interferon-inducible	0.000153135	1.94395	UP
1084	CEACAM3	carcinoembryonic antigen-related cell adhesion molecule 3	2.67053e-05	1.81666	UP
7052	TGM2	transglutaminase 2	7.46773e-06	1.78959	UP
1048	CEACAM5	carcinoembryonic antigen-related cell adhesion molecule 5	1.8759e-05	1.68673	UP
347733	TUBB2B	tubulin, beta 2B class IIb	5.58841e-05	1.67082	UP
284013	VMO1	vitelline membrane outer layer 1 homolog (chicken)	4.49542e-06	1.63801	UP
8857	FCGBP	Fc fragment of IgG binding protein	1.7171e-05	1.62791	UP
2528	FUT6	fucosyltransferase 6 (alpha (1,3) fucosyltransferase)	0.000167886	1.59098	UP
geneid	symbol	name	pval.CT10	fc.CT10	CT1 - CT0 FLAG	ratio
2327	FMO2	flavin containing monooxygenase 2 (non-functional)	3.75054e-05	-1.61091	DOWN	0.620767
25974	MMACHC	methylmalonic aciduria (cobalamin deficiency) cblC type, with homocystinuria	0.000104499	-1.89552	DOWN	0.527559
84879	MFSD2A	major facilitator superfamily domain containing 2A	0.000159189	-2.01774	DOWN	0.495603
4922	NTS	neurotensin	1.63368e-07	-2.47857	DOWN	0.403458
728369	USP17L24	ubiquitin specific peptidase 17-like family member 24	1.38883e-06	-2.58237	DOWN	0.387241
728373	USP17L25	ubiquitin specific peptidase 17-like family member 25	1.39112e-06	-2.58237	DOWN	0.387241
728379	USP17L26	ubiquitin specific peptidase 17-like family member 26	1.38238e-06	-2.58237	DOWN	0.387241
728386	USP17L5	ubiquitin specific peptidase 17-like family member 5	1.39784e-06	-2.58237	DOWN	0.387241
728393	USP17L27	ubiquitin specific peptidase 17-like family member 27	1.39209e-06	-2.58237	DOWN	0.387241
728400	USP17L28	ubiquitin specific peptidase 17-like family member 28	1.40076e-06	-2.58237	DOWN	0.387241
728405	USP17L29	ubiquitin specific peptidase 17-like family member 29	1.40408e-06	-2.58237	DOWN	0.387241
728419	USP17L30	ubiquitin specific peptidase 17-like family member 30	1.39975e-06	-2.58237	DOWN	0.387241

## Sheet: CT0 - CT2
geneid	symbol	name	padj.CT20	fc.CT20	CT2 - CT0 FLAG
563	AZGP1	alpha-2-glycoprotein 1, zinc-binding	0.00069939	2.00335	UP
84913	ATOH8	atonal homolog 8 (Drosophila)	0.0340154	3.79698	UP
6035	RNASE1	ribonuclease, RNase A family, 1 (pancreatic)	0.0181459	5.15756	UP
11005	SPINK5	serine peptidase inhibitor, Kazal type 5	1.50891e-08	5.26891	UP

## Sheet: AT0 - AT1
geneid	symbol	name	padj.AT10	fc.AT10	AT1 - AT0 FLAG
3552	IL1A	interleukin 1, alpha	1.71407e-05	28.9249	UP
402665	IGLON5	IgLON family member 5	0.00296432	26.5508	UP
719	C3AR1	complement component 3a receptor 1	4.16897e-05	26.0922	UP
4973	OLR1	oxidized low density lipoprotein (lectin-like) receptor 1	0.000737414	25.212	UP
6373	CXCL11	chemokine (C-X-C motif) ligand 11	2.33794e-10	22.4369	UP
4064	CD180	CD180 molecule	0.0386999	21.7412	UP
23601	CLEC5A	C-type lectin domain family 5, member A	0.000460589	20.9099	UP
6347	CCL2	chemokine (C-C motif) ligand 2	0.00155431	20.5449	UP
2865	FFAR3	free fatty acid receptor 3	1.64875e-05	18.5412	UP
101928513	CATIP-AS1	CATIP antisense RNA 1	0.00556074	15.5451	UP
5806	PTX3	pentraxin 3, long	1.99125e-07	14.7366	UP
6351	CCL4	chemokine (C-C motif) ligand 4	3.01649e-10	13.6775	UP
160622	GRASP	GRP1 (general receptor for phosphoinositides 1)-associated scaffold protein	0.0084668	13.6725	UP
9560	CCL4L2	chemokine (C-C motif) ligand 4-like 2	7.19901e-07	13.4313	UP
388372	CCL4L1	chemokine (C-C motif) ligand 4-like 1	9.03528e-07	13.3382	UP
5329	PLAUR	plasminogen activator, urokinase receptor	7.86659e-08	13.2842	UP
10578	GNLY	granulysin	0.0439514	12.7586	UP
221692	PHACTR1	phosphatase and actin regulator 1	0.0160543	12.7117	UP
3576	CXCL8	chemokine (C-X-C motif) ligand 8	1.3547e-09	12.7019	UP
3575	IL7R	interleukin 7 receptor	2.51219e-05	12.5753	UP
10563	CXCL13	chemokine (C-X-C motif) ligand 13	0.0413837	12.1909	UP
56165	TDRD1	tudor domain containing 1	0.000775926	12.0925	UP
100128385	FAM225B	family with sequence similarity 225, member B (non-protein coding)	0.0308598	11.9106	UP
8013	NR4A3	nuclear receptor subfamily 4, group A, member 3	0.00156431	11.8296	UP
7772	ZNF229	zinc finger protein 229	0.0466325	11.7866	UP
1493	CTLA4	cytotoxic T-lymphocyte-associated protein 4	0.0336756	11.7115	UP
400680	LINC00664	long intergenic non-protein coding RNA 664	2.79331e-06	11.5989	UP
199675	MCEMP1	mast cell-expressed membrane protein 1	0.000298256	11.5108	UP
9308	CD83	CD83 molecule	0.000649765	11.4086	UP
9829	DNAJC6	DnaJ (Hsp40) homolog, subfamily C, member 6	0.0172612	11.1286	UP
1232	CCR3	chemokine (C-C motif) receptor 3	0.0212431	11.05	UP
969	CD69	CD69 molecule	0.00890135	10.7605	UP
7852	CXCR4	chemokine (C-X-C motif) receptor 4	9.14638e-06	10.7064	UP
3627	CXCL10	chemokine (C-X-C motif) ligand 10	7.9403e-24	10.6749	UP
80177	MYCT1	myc target 1	0.00228925	10.5701	UP
4063	LY9	lymphocyte antigen 9	0.0069174	10.4339	UP
8854	ALDH1A2	aldehyde dehydrogenase 1 family, member A2	0.00387381	10.3268	UP
1236	CCR7	chemokine (C-C motif) receptor 7	0.00128889	10.269	UP
50615	IL21R	interleukin 21 receptor	0.000612855	10.1549	UP
6348	CCL3	chemokine (C-C motif) ligand 3	0.00478784	9.87429	UP
3569	IL6	interleukin 6	0.0056744	9.78692	UP
6716	SRD5A2	steroid-5-alpha-reductase, alpha polypeptide 2 (3-oxo-5 alpha-steroid delta 4-dehydrogenase alpha 2)	1.20952e-08	9.741	UP
942	CD86	CD86 molecule	0.000283642	9.68837	UP
4283	CXCL9	chemokine (C-X-C motif) ligand 9	7.00306e-06	9.2943	UP
3512	IGJ	immunoglobulin J polypeptide, linker protein for immunoglobulin alpha and mu polypeptides	0.0011571	9.2637	UP
3821	KLRC1	killer cell lectin-like receptor subfamily C, member 1	0.00536765	9.16976	UP
6696	SPP1	secreted phosphoprotein 1	0.00584377	9.16311	UP
2359	FPR3	formyl peptide receptor 3	4.06496e-05	9.15481	UP
2015	EMR1	egf-like module containing, mucin-like, hormone receptor-like 1	0.00155656	9.07051	UP
4131	MAP1B	microtubule-associated protein 1B	8.39666e-09	9.01523	UP
1880	GPR183	G protein-coupled receptor 183	0.0146062	8.96218	UP
6364	CCL20	chemokine (C-C motif) ligand 20	2.47765e-10	8.93242	UP
54504	CPVL	carboxypeptidase, vitellogenic-like	0.00125823	8.79832	UP
646113	LINC00643	long intergenic non-protein coding RNA 643	0.0337856	8.69938	UP
29114	TAGLN3	transgelin 3	0.00598169	8.66529	UP
102503427	LOC102503427	uncharacterized LOC102503427	0.0473602	8.6473	UP
255231	MCOLN2	mucolipin 2	0.000866799	8.51559	UP
1907	EDN2	endothelin 2	0.000131084	8.50296	UP
221458	KIF6	kinesin family member 6	0.000548142	8.42149	UP
117247	SLC16A10	solute carrier family 16 (aromatic amino acid transporter), member 10	0.0203411	8.16141	UP
8477	GPR65	G protein-coupled receptor 65	3.52209e-06	8.11472	UP
122046	TEX26	testis expressed 26	0.00129769	7.94838	UP
26074	CFAP61	cilia and flagella associated protein 61	6.55159e-07	7.79789	UP
5008	OSM	oncostatin M	1.34483e-22	7.7778	UP
101060498	LOC101060498	uncharacterized LOC101060498	6.06584e-05	7.65964	UP
6615	SNAI1	snail family zinc finger 1	0.0148902	7.53321	UP
7130	TNFAIP6	tumor necrosis factor, alpha-induced protein 6	0.000472408	7.50853	UP
102465836	MIR7846	microRNA 7846	4.67765e-07	7.48075	UP
92737	DNER	delta/notch-like EGF repeat containing	1.777e-08	7.42417	UP
80217	CFAP43	cilia and flagella associated protein 43	6.78699e-11	7.40667	UP
9963	SLC23A1	solute carrier family 23 (ascorbic acid transporter), member 1	0.0151389	7.36243	UP
6585	SLIT1	slit homolog 1 (Drosophila)	0.0141968	7.32617	UP
168090	C6orf118	chromosome 6 open reading frame 118	2.91578e-06	7.2927	UP
101928627	LOC101928627	uncharacterized LOC101928627	0.00487987	7.28634	UP
162333	2015-03-10	membrane-associated ring finger (C3HC4) 10, E3 ubiquitin protein ligase	4.45218e-06	7.22264	UP
26166	RGS22	regulator of G-protein signaling 22	0.000520521	7.17893	UP
8999	CDKL2	cyclin-dependent kinase-like 2 (CDC2-related kinase)	0.000612855	7.1741	UP
135	ADORA2A	adenosine A2a receptor	0.000395433	7.15448	UP
255130	IGFBP7-AS1	IGFBP7 antisense RNA 1	0.00189351	7.11063	UP
5858	PZP	pregnancy-zone protein	8.4825e-07	7.06654	UP
2915	GRM5	glutamate receptor, metabotropic 5	0.0314242	7.02799	UP
221409	SPATS1	spermatogenesis associated, serine-rich 1	0.0103444	6.99261	UP
1960	EGR3	early growth response 3	5.02981e-16	6.94949	UP
5552	SRGN	serglycin	0.00482012	6.91346	UP
5996	RGS1	regulator of G-protein signaling 1	0.000217291	6.89075	UP
145773	FAM81A	family with sequence similarity 81, member A	0.000185714	6.8465	UP
164781	DAW1	dynein assembly factor with WDR repeat domains 1	1.67738e-07	6.79866	UP
8140	SLC7A5	solute carrier family 7 (amino acid transporter light chain, L system), member 5	0.028125	6.76537	UP
57453	DSCAML1	Down syndrome cell adhesion molecule like 1	0.00227144	6.75792	UP
340526	RGAG4	retrotransposon gag domain containing 4	0.00153358	6.74974	UP
146845	WDR16	WD repeat domain 16	6.3e-07	6.66023	UP
414062	CCL3L3	chemokine (C-C motif) ligand 3-like 3	6.3e-07	6.64593	UP
6349	CCL3L1	chemokine (C-C motif) ligand 3-like 1	6.3e-07	6.64593	UP
6359	CCL15	chemokine (C-C motif) ligand 15	0.000862385	6.43912	UP
7124	TNF	tumor necrosis factor	0.00566105	6.41024	UP
399	RHOH	ras homolog family member H	0.0109716	6.37065	UP
130752	MDH1B	malate dehydrogenase 1B, NAD (soluble)	8.49191e-07	6.22573	UP
445347	TARP	TCR gamma alternate reading frame protein	0.000377108	6.21108	UP
60675	PROK2	prokineticin 2	5.56761e-14	6.18094	UP
84868	HAVCR2	hepatitis A virus cellular receptor 2	0.0104058	6.17148	UP
92749	DRC1	dynein regulatory complex subunit 1	6.2677e-07	6.15108	UP
5021	OXTR	oxytocin receptor	1.32088e-05	6.0743	UP
390732	CES1P2	carboxylesterase 1 pseudogene 2	0.007833	6.01173	UP
642987	TMEM232	transmembrane protein 232	4.64529e-05	6.00886	UP
255119	C4orf22	chromosome 4 open reading frame 22	2.1199e-05	5.98274	UP
8835	SOCS2	suppressor of cytokine signaling 2	1.91117e-05	5.91295	UP
5142	PDE4B	phosphodiesterase 4B, cAMP-specific	0.000320263	5.88545	UP
5341	PLEK	pleckstrin	5.75436e-05	5.86829	UP
3937	LCP2	lymphocyte cytosolic protein 2 (SH2 domain containing leukocyte protein of 76kDa)	0.00377481	5.86817	UP
1179	CLCA1	chloride channel accessory 1	7.86389e-05	5.84819	UP
51716	CES1P1	carboxylesterase 1 pseudogene 1	0.00187194	5.84349	UP
433	ASGR2	asialoglycoprotein receptor 2	0.0381258	5.78958	UP
375307	CATIP	ciliogenesis associated TTC17 interacting protein	0.00127514	5.77744	UP
283948	NHLRC4	NHL repeat containing 4	2.20166e-06	5.77204	UP
144448	TSPAN19	tetraspanin 19	3.42705e-05	5.75536	UP
6775	STAT4	signal transducer and activator of transcription 4	0.00146209	5.67462	UP
10021	HCN4	hyperpolarization activated cyclic nucleotide-gated potassium channel 4	0.0371196	5.66103	UP
100288570	LOC100288570	glycosylphosphatidylinositol anchor attachment protein 1 homolog (yeast) pseudogene	0.00463481	5.64659	UP
440895	LOC440895	two pore channel 3 pseudogene	0.00463481	5.64659	UP
126820	WDR63	WD repeat domain 63	1.00569e-05	5.64622	UP
152110	NEK10	NIMA-related kinase 10	0.000387745	5.63756	UP
3383	ICAM1	intercellular adhesion molecule 1	8.47729e-07	5.63669	UP
117289	TAGAP	T-cell activation RhoGTPase activating protein	0.00306435	5.61768	UP
643418	LIPN	lipase, family member N	0.0429529	5.59002	UP
139212	PIH1D3	PIH1 domain containing 3	4.34241e-08	5.58569	UP
135138	PACRG	PARK2 co-regulated	6.25965e-09	5.58286	UP
7133	TNFRSF1B	tumor necrosis factor receptor superfamily, member 1B	6.19768e-06	5.56793	UP
285141	ERICH2	glutamate-rich 2	7.98467e-05	5.54415	UP
10993	SDS	serine dehydratase	0.000322745	5.54143	UP
728	C5AR1	complement component 5a receptor 1	1.70993e-05	5.53902	UP
8843	HCAR3	hydroxycarboxylic acid receptor 3	0.00294062	5.49189	UP
79025	C20orf195	chromosome 20 open reading frame 195	0.00308714	5.46474	UP
348249	CCL15-CCL14	CCL15-CCL14 readthrough (NMD candidate)	0.000368404	5.45116	UP
101929623	LINC01215	long intergenic non-protein coding RNA 1215	0.0164411	5.44842	UP
26628	OR7E47P	olfactory receptor, family 7, subfamily E, member 47 pseudogene	0.0012846	5.44174	UP
159686	CFAP58	cilia and flagella associated protein 58	0.000719399	5.43588	UP
342510	CD300E	CD300e molecule	0.00283506	5.43256	UP
83661	MS4A8	membrane-spanning 4-domains, subfamily A, member 8	1.63397e-07	5.423	UP
80183	KIAA0226L	KIAA0226-like	1.11714e-42	5.4123	UP
388780	LOC388780	uncharacterized LOC388780	0.023941	5.3991	UP
161003	STOML3	stomatin (EPB72)-like 3	4.70791e-08	5.39856	UP
51560	RAB6B	RAB6B, member RAS oncogene family	0.00908164	5.35508	UP
27074	LAMP3	lysosomal-associated membrane protein 3	2.21547e-12	5.34046	UP
241	ALOX5AP	arachidonate 5-lipoxygenase-activating protein	8.52037e-05	5.28955	UP
127254	ERICH3	glutamate-rich 3	3.13946e-07	5.28832	UP
9244	CRLF1	cytokine receptor-like factor 1	0.00814701	5.28413	UP
3002	GZMB	granzyme B (granzyme 2, cytotoxic T-lymphocyte-associated serine esterase 1)	0.000134368	5.27594	UP
1066	CES1	carboxylesterase 1	1.78151e-05	5.26826	UP
4753	NELL2	NEL-like 2 (chicken)	0.000164359	5.24482	UP
345930	ECT2L	epithelial cell transforming 2 like	5.6802e-06	5.23254	UP
8482	SEMA7A	semaphorin 7A, GPI membrane anchor (John Milton Hagen blood group)	0.00501531	5.23115	UP
8728	ADAM19	ADAM metallopeptidase domain 19	0.00493072	5.2206	UP
8643	PTCH2	patched 2	0.0142951	5.21901	UP
2917	GRM7	glutamate receptor, metabotropic 7	0.0185195	5.217	UP
100287718	ANKRD66	ankyrin repeat domain 66	1.31587e-05	5.2083	UP
7053	TGM3	transglutaminase 3	0.000554269	5.1859	UP
200162	SPAG17	sperm associated antigen 17	0.00017365	5.15367	UP
158471	PRUNE2	prune homolog 2 (Drosophila)	4.09373e-05	5.13629	UP
162282	ANKFN1	ankyrin-repeat and fibronectin type III domain containing 1	0.00768663	5.13134	UP
59285	CACNG6	calcium channel, voltage-dependent, gamma subunit 6	0.000559688	5.11618	UP
389161	ANKUB1	ankyrin repeat and ubiquitin domain containing 1	4.09373e-05	5.11529	UP
222967	RSPH10B	radial spoke head 10 homolog B (Chlamydomonas)	1.91287e-06	5.07675	UP
728194	RSPH10B2	radial spoke head 10 homolog B2 (Chlamydomonas)	1.91287e-06	5.07675	UP
27092	CACNG4	calcium channel, voltage-dependent, gamma subunit 4	0.0299724	5.01965	UP
1770	DNAH9	dynein, axonemal, heavy chain 9	1.77941e-07	5.01456	UP
127795	C1orf87	chromosome 1 open reading frame 87	2.48098e-05	4.98203	UP
286187	PPP1R42	protein phosphatase 1, regulatory subunit 42	0.00308	4.9785	UP
55323	LARP6	La ribonucleoprotein domain family, member 6	0.0477994	4.96118	UP
85442	KNDC1	kinase non-catalytic C-lobe domain (KIND) containing 1	1.38766e-06	4.95867	UP
401124	DTHD1	death domain containing 1	1.31148e-09	4.9489	UP
219681	ARMC3	armadillo repeat containing 3	7.19901e-07	4.94732	UP
6542	SLC7A2	solute carrier family 7 (cationic amino acid transporter, y+ system), member 2	1.84579e-10	4.93635	UP
3553	IL1B	interleukin 1, beta	3.82951e-09	4.93053	UP
388389	CCDC103	coiled-coil domain containing 103	0.00199984	4.91558	UP
89857	KLHL6	kelch-like family member 6	2.9e-08	4.91517	UP
597	BCL2A1	BCL2-related protein A1	5.7381e-06	4.909	UP
115811	IQCD	IQ motif containing D	6.0099e-06	4.89819	UP
219670	ENKUR	enkurin, TRPC channel interacting protein	1.68264e-06	4.88563	UP
100527949	GIMAP1-GIMAP5	GIMAP1-GIMAP5 readthrough	0.0167559	4.88332	UP
220388	CCDC89	coiled-coil domain containing 89	0.00209932	4.87989	UP
5155	PDGFB	platelet-derived growth factor beta polypeptide	0.0172612	4.87443	UP
90293	KLHL13	kelch-like family member 13	0.00143529	4.87336	UP
54210	TREM1	triggering receptor expressed on myeloid cells 1	4.80638e-05	4.87164	UP
84125	LRRIQ1	leucine-rich repeats and IQ motif containing 1	7.91834e-07	4.86502	UP
5169	ENPP3	ectonucleotide pyrophosphatase/phosphodiesterase 3	0.00218489	4.86203	UP
23345	SYNE1	spectrin repeat containing, nuclear envelope 1	1.90351e-11	4.84777	UP
144809	FAM216B	family with sequence similarity 216, member B	1.58475e-07	4.84506	UP
80133	MROH9	maestro heat-like repeat family member 9	0.0190303	4.84203	UP
79819	WDR78	WD repeat domain 78	1.30258e-07	4.84141	UP
150142	ZNF295-AS1	ZNF295 antisense RNA 1	0.00744069	4.81673	UP
91543	RSAD2	radical S-adenosyl methionine domain containing 2	2.70758e-06	4.80232	UP
220136	CFAP53	cilia and flagella associated protein 53	7.20542e-05	4.79469	UP
122481	AK7	adenylate kinase 7	3.83844e-08	4.77408	UP
130540	ALS2CR12	amyotrophic lateral sclerosis 2 (juvenile) chromosome region, candidate 12	0.00194247	4.76839	UP
84288	EFCAB2	EF-hand calcium binding domain 2	0.000478901	4.76631	UP
284485	RIIAD1	regulatory subunit of type II PKA R-subunit (RIIa) domain containing 1	0.00199055	4.76257	UP
5551	PRF1	perforin 1 (pore forming protein)	0.00181299	4.74719	UP
83856	FSD1L	fibronectin type III and SPRY domain containing 1-like	0.00164896	4.73442	UP
366	AQP9	aquaporin 9	0.00145486	4.69928	UP
375298	CERKL	ceramide kinase-like	5.4053e-06	4.69448	UP
254956	MORN5	MORN repeat containing 5	6.8794e-05	4.69333	UP
151827	LRRC34	leucine rich repeat containing 34	2.38358e-07	4.67855	UP
80129	CCDC170	coiled-coil domain containing 170	2.8267e-07	4.64764	UP
112399	EGLN3	egl-9 family hypoxia-inducible factor 3	1.0783e-12	4.63605	UP
5732	PTGER2	prostaglandin E receptor 2 (subtype EP2), 53kDa	0.000457363	4.62689	UP
9034	CCRL2	chemokine (C-C motif) receptor-like 2	0.02232	4.61843	UP
93190	C1orf158	chromosome 1 open reading frame 158	0.00330782	4.61831	UP
58484	NLRC4	NLR family, CARD domain containing 4	0.000156593	4.61294	UP
3676	ITGA4	integrin, alpha 4 (antigen CD49D, alpha 4 subunit of VLA-4 receptor)	1.91634e-06	4.60933	UP
84332	DYDC2	DPY30 domain containing 2	3.0973e-05	4.60431	UP
124599	CD300LB	CD300 molecule-like family member b	4.15165e-12	4.59619	UP
150082	LCA5L	Leber congenital amaurosis 5-like	0.000206882	4.59586	UP
255101	CCDC108	coiled-coil domain containing 108	1.7938e-07	4.59179	UP
222256	CDHR3	cadherin-related family member 3	6.12834e-07	4.57495	UP
55655	NLRP2	NLR family, pyrin domain containing 2	0.0133265	4.56548	UP
116444	GRIN3B	glutamate receptor, ionotropic, N-methyl-D-aspartate 3B	0.000319946	4.56435	UP
89765	RSPH1	radial spoke head 1 homolog (Chlamydomonas)	1.7938e-07	4.56015	UP
100506627	DCDC5	doublecortin domain containing 5	0.000319106	4.54194	UP
196385	DNAH10	dynein, axonemal, heavy chain 10	2.28837e-06	4.536	UP
374407	DNAJB13	DnaJ (Hsp40) homolog, subfamily B, member 13	0.000114031	4.51569	UP
1767	DNAH5	dynein, axonemal, heavy chain 5	3.22094e-06	4.50752	UP
144406	WDR66	WD repeat domain 66	1.86312e-06	4.48478	UP
128153	SPATA17	spermatogenesis associated 17	0.00012512	4.46978	UP
154313	C6orf165	chromosome 6 open reading frame 165	4.2841e-06	4.45911	UP
6583	SLC22A4	solute carrier family 22 (organic cation/zwitterion transporter), member 4	2.6011e-10	4.44985	UP
259307	IL4I1	interleukin 4 induced 1	0.0276628	4.43402	UP
133690	CAPSL	calcyphosine-like	4.92899e-05	4.4281	UP
200403	VWA3B	von Willebrand factor A domain containing 3B	4.24242e-06	4.42712	UP
3753	KCNE1	potassium voltage-gated channel, Isk-related family, member 1	1.98829e-07	4.42462	UP
7850	IL1R2	interleukin 1 receptor, type II	0.000118444	4.4241	UP
200373	CFAP221	cilia and flagella associated protein 221	3.11468e-05	4.40851	UP
84649	DGAT2	diacylglycerol O-acyltransferase 2	0.00644917	4.3947	UP
79747	ADGB	androglobin	0.000237768	4.38662	UP
1230	CCR1	chemokine (C-C motif) receptor 1	0.00282106	4.3839	UP
83538	TTC25	tetratricopeptide repeat domain 25	3.32445e-06	4.38382	UP
64799	IQCH	IQ motif containing H	4.09373e-05	4.3679	UP
55567	DNAH3	dynein, axonemal, heavy chain 3	2.98463e-07	4.36272	UP
225	ABCD2	ATP-binding cassette, sub-family D (ALD), member 2	0.00391612	4.34849	UP
100302650	BRE-AS1	BRE antisense RNA 1	0.00301542	4.34389	UP
57821	CCDC181	coiled-coil domain containing 181	2.38358e-07	4.33449	UP
79931	TNIP3	TNFAIP3 interacting protein 3	1.19357e-07	4.32925	UP
643037	C11orf97	chromosome 11 open reading frame 97	5.45685e-05	4.31852	UP
132203	SNTN	sentan, cilia apical structure protein	8.96553e-08	4.31803	UP
9576	SPAG6	sperm associated antigen 6	4.47347e-07	4.29642	UP
101929559	LINC00211	long intergenic non-protein coding RNA 211	0.00171357	4.28752	UP
79948	LPPR3	lipid phosphate phosphatase-related protein type 3	0.0290666	4.28565	UP
3116	HLA-DPB2	major histocompatibility complex, class II, DP beta 2 (pseudogene)	0.000744549	4.28465	UP
83894	TTC29	tetratricopeptide repeat domain 29	5.4053e-06	4.28415	UP
6515	SLC2A3	solute carrier family 2 (facilitated glucose transporter), member 3	3.33175e-05	4.28139	UP
154865	IQUB	IQ motif and ubiquitin domain containing	0.0125544	4.27728	UP
85478	CCDC65	coiled-coil domain containing 65	3.08247e-06	4.27231	UP
50486	G0S2	G0/G1 switch 2	5.1e-08	4.27044	UP
27036	SIGLEC7	sialic acid binding Ig-like lectin 7	0.00474266	4.26968	UP
963	CD53	CD53 molecule	0.000544339	4.26213	UP
347736	NME9	NME/NM23 family member 9	0.00104066	4.25151	UP
25876	SPEF1	sperm flagellar 1	1.01471e-06	4.24854	UP
84417	C2orf40	chromosome 2 open reading frame 40	1.52337e-05	4.23713	UP
161502	C15orf26	chromosome 15 open reading frame 26	6.00633e-05	4.23389	UP
80157	CWH43	cell wall biogenesis 43 C-terminal homolog (S. cerevisiae)	0.00270299	4.23344	UP
79740	ZBBX	zinc finger, B-box domain containing	0.000375471	4.2225	UP
101927416	LOC101927416	uncharacterized LOC101927416	7.40129e-05	4.22206	UP
6546	SLC8A1	solute carrier family 8 (sodium/calcium exchanger), member 1	1.79568e-06	4.20408	UP
1436	CSF1R	colony stimulating factor 1 receptor	0.000426512	4.20329	UP
80127	CCDC176	coiled-coil domain containing 176	3.38009e-06	4.20325	UP
129881	CCDC173	coiled-coil domain containing 173	1.3578e-05	4.19051	UP
4130	MAP1A	microtubule-associated protein 1A	6.06089e-07	4.18948	UP
54768	HYDIN	HYDIN, axonemal central pair apparatus protein	1.20352e-06	4.18359	UP
3490	IGFBP7	insulin-like growth factor binding protein 7	2.63766e-07	4.17886	UP
151651	EFHB	EF-hand domain family, member B	2.62694e-05	4.17571	UP
80125	CCDC33	coiled-coil domain containing 33	0.00103251	4.17498	UP
345895	RSPH4A	radial spoke head 4 homolog A (Chlamydomonas)	1.58742e-07	4.15656	UP
79925	SPEF2	sperm flagellar 2	6.3e-07	4.15571	UP
3681	ITGAD	integrin, alpha D	1.47918e-06	4.13248	UP
1536	CYBB	cytochrome b-245, beta polypeptide	3.42239e-05	4.1316	UP
339145	FAM92B	family with sequence similarity 92, member B	1.03594e-06	4.12805	UP
27239	GPR162	G protein-coupled receptor 162	4.24242e-06	4.12719	UP
389799	C9orf171	chromosome 9 open reading frame 171	0.000133016	4.12351	UP
257236	CCDC96	coiled-coil domain containing 96	2.8267e-07	4.11768	UP
54766	BTG4	B-cell translocation gene 4	0.0175316	4.11654	UP
153643	FAM81B	family with sequence similarity 81, member B	2.56721e-05	4.11546	UP
54810	GIPC2	GIPC PDZ domain containing family, member 2	0.0285304	4.11217	UP
2219	FCN1	ficolin (collagen/fibrinogen domain containing) 1	2.44521e-06	4.10542	UP
27145	FILIP1	filamin A interacting protein 1	4.58836e-06	4.0843	UP
402160	CFAP99	cilia and flagella associated protein 99	0.00426038	4.08168	UP
1490	CTGF	connective tissue growth factor	3.19586e-06	4.07971	UP
29933	GPR132	G protein-coupled receptor 132	0.0174788	4.07055	UP
84034	EMILIN2	elastin microfibril interfacer 2	0.0263246	4.06867	UP
80737	VWA7	von Willebrand factor A domain containing 7	2.44521e-06	4.06468	UP
64446	DNAI2	dynein, axonemal, intermediate chain 2	4.63029e-06	4.06048	UP
441054	C4orf47	chromosome 4 open reading frame 47	0.027363	4.05638	UP
80258	EFHC2	EF-hand domain (C-terminal) containing 2	3.76971e-05	4.05213	UP
27115	PDE7B	phosphodiesterase 7B	0.0410785	4.04539	UP
127003	C1orf194	chromosome 1 open reading frame 194	0.00293793	4.04537	UP
221421	RSPH9	radial spoke head 9 homolog (Chlamydomonas)	0.000322745	4.04518	UP
56171	DNAH7	dynein, axonemal, heavy chain 7	5.26572e-06	4.0444	UP
9839	ZEB2	zinc finger E-box binding homeobox 2	0.000322745	4.04367	UP
401236	STMND1	stathmin domain containing 1	0.0035572	4.03549	UP
89876	MAATS1	MYCBP-associated, testis expressed 1	8.97401e-08	4.03063	UP
90506	LRRC46	leucine rich repeat containing 46	2.8547e-06	4.0195	UP
920	CD4	CD4 molecule	3.45869e-05	4.0181	UP
55130	ARMC4	armadillo repeat containing 4	2.09228e-06	4.01408	UP
6101	RP1	retinitis pigmentosa 1 (autosomal dominant)	0.00173758	4.01166	UP
5627	PROS1	protein S (alpha)	0.00029796	4.01015	UP
23205	ACSBG1	acyl-CoA synthetase bubblegum family member 1	0.0176643	3.99998	UP
155465	AGR3	anterior gradient 3	0.000138367	3.99887	UP
283726	FAM154B	family with sequence similarity 154, member B	3.88567e-05	3.99878	UP
8825	LIN7A	lin-7 homolog A (C. elegans)	0.00101214	3.99796	UP
132851	SPATA4	spermatogenesis associated 4	0.0157011	3.99268	UP
403314	APOBEC4	apolipoprotein B mRNA editing enzyme, catalytic polypeptide-like 4 (putative)	0.000782202	3.98612	UP
79884	MAP9	microtubule-associated protein 9	3.06828e-06	3.96606	UP
55340	GIMAP5	GTPase, IMAP family member 5	0.0349361	3.96097	UP
127733	UBXN10	UBX domain protein 10	9.25392e-06	3.95873	UP
388633	LDLRAD1	low density lipoprotein receptor class A domain containing 1	6.06089e-07	3.9578	UP
170063	CXorf22	chromosome X open reading frame 22	0.0004994	3.95485	UP
474354	LRRC18	leucine rich repeat containing 18	0.00658944	3.94649	UP
124602	KIF19	kinesin family member 19	3.86354e-05	3.94299	UP
2214	FCGR3A	Fc fragment of IgG, low affinity IIIa, receptor (CD16a)	0.000168407	3.92994	UP
150248	C22orf15	chromosome 22 open reading frame 15	0.0093614	3.92491	UP
140870	WFDC6	WAP four-disulfide core domain 6	0.000168574	3.91391	UP
56548	CHST7	carbohydrate (N-acetylglucosamine 6-O) sulfotransferase 7	0.0200846	3.89567	UP
200132	TCTEX1D1	Tctex1 domain containing 1	0.000128897	3.89112	UP
54033	RBM11	RNA binding motif protein 11	0.0071326	3.88864	UP
140680	C20orf96	chromosome 20 open reading frame 96	8.43427e-05	3.88159	UP
3587	IL10RA	interleukin 10 receptor, alpha	0.0460648	3.87473	UP
7802	DNALI1	dynein, axonemal, light intermediate chain 1	1.32744e-06	3.86834	UP
1390	CREM	cAMP responsive element modulator	0.00320514	3.86236	UP
5209	PFKFB3	6-phosphofructo-2-kinase/fructose-2,6-biphosphatase 3	0.000191364	3.85456	UP
5265	SERPINA1	serpin peptidase inhibitor, clade A (alpha-1 antiproteinase, antitrypsin), member 1	1.93349e-17	3.85239	UP
100131176	WDR86-AS1	WDR86 antisense RNA 1	0.000949748	3.8424	UP
128344	PIFO	primary cilia formation	6.6407e-06	3.83838	UP
144195	SLC2A14	solute carrier family 2 (facilitated glucose transporter), member 14	0.00676396	3.82841	UP
1043	CD52	CD52 molecule	0.0435761	3.82304	UP
3568	IL5RA	interleukin 5 receptor, alpha	1.34225e-06	3.82024	UP
25780	RASGRP3	RAS guanyl releasing protein 3 (calcium and DAG-regulated)	0.00438135	3.81931	UP
79858	NEK11	NIMA-related kinase 11	3.88932e-05	3.81329	UP
3118	HLA-DQA2	major histocompatibility complex, class II, DQ alpha 2	7.90855e-05	3.81258	UP
8382	NME5	NME/NM23 family member 5	7.89487e-06	3.80387	UP
2215	FCGR3B	Fc fragment of IgG, low affinity IIIb, receptor (CD16b)	0.000350283	3.7987	UP
51393	TRPV2	transient receptor potential cation channel, subfamily V, member 2	0.00557477	3.79546	UP
64005	MYO1G	myosin IG	0.00946085	3.79358	UP
1234	CCR5	chemokine (C-C motif) receptor 5 (gene/pseudogene)	0.0231239	3.79327	UP
390205	LRRC10B	leucine rich repeat containing 10B	5.66947e-06	3.76842	UP
90288	EFCAB12	EF-hand calcium binding domain 12	0.00193926	3.76529	UP
2054	STX2	syntaxin 2	1.58918e-05	3.76524	UP
83659	TEKT1	tektin 1	4.64529e-05	3.76464	UP
114548	NLRP3	NLR family, pyrin domain containing 3	0.00614396	3.76147	UP
338442	HCAR2	hydroxycarboxylic acid receptor 2	0.0171573	3.75828	UP
553103	LOC553103	uncharacterized LOC553103	0.00936488	3.75666	UP
83853	ROPN1L	rhophilin associated tail protein 1-like	8.61524e-06	3.74644	UP
119710	C11orf74	chromosome 11 open reading frame 74	0.00141781	3.73873	UP
201456	FBXO15	F-box protein 15	0.00627047	3.72416	UP
149465	CFAP57	cilia and flagella associated protein 57	0.00221218	3.72208	UP
149483	CCDC17	coiled-coil domain containing 17	4.76376e-07	3.71288	UP
114827	FHAD1	forkhead-associated (FHA) phosphopeptide binding domain 1	3.78496e-10	3.70993	UP
1768	DNAH6	dynein, axonemal, heavy chain 6	2.8267e-07	3.70211	UP
219621	C10orf107	chromosome 10 open reading frame 107	7.90796e-05	3.70201	UP
929	CD14	CD14 molecule	0.00676066	3.69935	UP
6236	RRAD	Ras-related associated with diabetes	2.44776e-05	3.69258	UP
56978	PRDM8	PR domain containing 8	0.000479069	3.68043	UP
9595	CYTIP	cytohesin 1 interacting protein	0.00209158	3.67682	UP
51673	TPPP3	tubulin polymerization-promoting protein family member 3	7.18e-07	3.66123	UP
23208	SYT11	synaptotagmin XI	0.0468835	3.65902	UP
120379	PIH1D2	PIH1 domain containing 2	0.000275716	3.65583	UP
57713	SFMBT2	Scm-like with four mbt domains 2	0.00213449	3.64641	UP
84058	WDR54	WD repeat domain 54	0.00273372	3.61502	UP
51473	DCDC2	doublecortin domain containing 2	0.017984	3.60862	UP
51066	SSUH2	ssu-2 homolog (C. elegans)	0.0458012	3.60797	UP
100652824	LOC100652824	uncharacterized protein KIAA2012	2.30505e-05	3.60734	UP
23007	PLCH1	phospholipase C, eta 1	8.48076e-07	3.60588	UP
158798	AKAP14	A kinase (PRKA) anchor protein 14	0.0126322	3.60337	UP
130940	CCDC148	coiled-coil domain containing 148	0.0229403	3.60193	UP
132671	SPATA18	spermatogenesis associated 18	3.727e-06	3.59873	UP
828	CAPS	calcyphosine	1.72382e-05	3.58911	UP
3433	IFIT2	interferon-induced protein with tetratricopeptide repeats 2	1e-08	3.58737	UP
84658	EMR3	egf-like module containing, mucin-like, hormone receptor-like 3	3.03879e-05	3.58736	UP
387751	GVINP1	GTPase, very large interferon inducible pseudogene 1	7.66826e-05	3.57184	UP
10105	PPIF	peptidylprolyl isomerase F	0.0010056	3.56861	UP
83450	LRRC48	leucine rich repeat containing 48	8.86839e-07	3.56744	UP
158880	USP51	ubiquitin specific peptidase 51	0.00639839	3.55635	UP
55259	CASC1	cancer susceptibility candidate 1	0.000110585	3.5544	UP
3384	ICAM2	intercellular adhesion molecule 2	2.63811e-05	3.54906	UP
353514	LILRA5	leukocyte immunoglobulin-like receptor, subfamily A (with TM domain), member 5	5.30702e-11	3.54522	UP
222487	GPR97	G protein-coupled receptor 97	0.0135283	3.54362	UP
10409	BASP1	brain abundant, membrane attached signal protein 1	3.21986e-12	3.5242	UP
79864	C11orf63	chromosome 11 open reading frame 63	0.000875635	3.52064	UP
25790	CFAP45	cilia and flagella associated protein 45	4.09373e-05	3.50995	UP
152206	CCDC13	coiled-coil domain containing 13	0.0194298	3.50926	UP
3561	IL2RG	interleukin 2 receptor, gamma	0.00155431	3.49743	UP
57639	CCDC146	coiled-coil domain containing 146	1.086e-06	3.49504	UP
2633	GBP1	guanylate binding protein 1, interferon-inducible	4.06852e-11	3.49169	UP
92340	PRR29	proline rich 29	4.28787e-07	3.49146	UP
10308	ZNF267	zinc finger protein 267	0.00211725	3.49119	UP
58475	MS4A7	membrane-spanning 4-domains, subfamily A, member 7	0.0193926	3.48939	UP
55329	MNS1	meiosis-specific nuclear structural 1	1.03037e-05	3.48597	UP
158248	TTC16	tetratricopeptide repeat domain 16	0.0139797	3.48552	UP
730202	LOC730202	uncharacterized LOC730202	0.024533	3.47455	UP
84229	DRC7	dynein regulatory complex subunit 7	0.00254079	3.46561	UP
100126311	MIR147B	microRNA 147b	1.3547e-09	3.46194	UP
134121	C5orf49	chromosome 5 open reading frame 49	4.49299e-05	3.45601	UP
3557	IL1RN	interleukin 1 receptor antagonist	0.000387745	3.45485	UP
6372	CXCL6	chemokine (C-X-C motif) ligand 6	4.21685e-11	3.44401	UP
53340	SPA17	sperm autoantigenic protein 17	7.69345e-05	3.4437	UP
5055	SERPINB2	serpin peptidase inhibitor, clade B (ovalbumin), member 2	0.00641154	3.43432	UP
753	LDLRAD4	low density lipoprotein receptor class A domain containing 4	0.000208231	3.4342	UP
201625	DNAH12	dynein, axonemal, heavy chain 12	1.38088e-05	3.42996	UP
57545	CC2D2A	coiled-coil and C2 domain containing 2A	6.96939e-06	3.42729	UP
6503	SLA	Src-like-adaptor	0.000480716	3.42276	UP
51296	SLC15A3	solute carrier family 15 (oligopeptide transporter), member 3	0.00221218	3.41893	UP
79906	MORN1	MORN repeat containing 1	0.024091	3.41758	UP
653513	LOC653513	phosphodiesterase 4D interacting protein pseudogene	0.010786	3.41227	UP
401494	PTPLAD2	protein tyrosine phosphatase-like A domain containing 2	0.00176219	3.40084	UP
11006	LILRB4	leukocyte immunoglobulin-like receptor, subfamily B (with TM and ITIM domains), member 4	0.0394407	3.39963	UP
136288	C7orf57	chromosome 7 open reading frame 57	0.00136984	3.39505	UP
1379	CR1L	complement component (3b/4b) receptor 1-like	0.000640159	3.37885	UP
167691	LCA5	Leber congenital amaurosis 5	4.97256e-05	3.37826	UP
254050	LRRC43	leucine rich repeat containing 43	0.000376389	3.37381	UP
202500	TCTE1	t-complex-associated-testis-expressed 1	0.00152761	3.37042	UP
147744	TMEM190	transmembrane protein 190	0.0070986	3.36753	UP
127700	OSCP1	organic solute carrier partner 1	5.4053e-06	3.36638	UP
3936	LCP1	lymphocyte cytosolic protein 1 (L-plastin)	0.00140003	3.36375	UP
401551	WDR38	WD repeat domain 38	0.000487325	3.35414	UP
5413	2015-09-05	septin 5	6.99707e-05	3.34695	UP
27019	DNAI1	dynein, axonemal, intermediate chain 1	9.69759e-05	3.34249	UP
100129583	FAM47E	family with sequence similarity 47, member E	0.000303125	3.34036	UP
146754	DNAH2	dynein, axonemal, heavy chain 2	3.3788e-05	3.33733	UP
100507347	VIM-AS1	VIM antisense RNA 1	4.35233e-09	3.33638	UP
79645	EFCAB1	EF-hand calcium binding domain 1	2.88827e-05	3.32661	UP
3437	IFIT3	interferon-induced protein with tetratricopeptide repeats 3	8.15037e-10	3.32624	UP
149499	LRRC71	leucine rich repeat containing 71	0.00441555	3.32548	UP
115362	GBP5	guanylate binding protein 5	9.22347e-16	3.32405	UP
56895	AGPAT4	1-acylglycerol-3-phosphate O-acyltransferase 4	0.00157163	3.32357	UP
414236	C10orf55	chromosome 10 open reading frame 55	3.76971e-05	3.32197	UP
2172	FABP6	fatty acid binding protein 6, ileal	0.0489023	3.32136	UP
1262	CNGA4	cyclic nucleotide gated channel alpha 4	0.00998116	3.31939	UP
100526833	SEPT5-GP1BB	SEPT5-GP1BB readthrough	7.98467e-05	3.31628	UP
389170	LEKR1	leucine, glutamate and lysine rich 1	0.00153358	3.29941	UP
22918	CD93	CD93 molecule	0.000164168	3.29647	UP
80122	MAP3K19	mitogen-activated protein kinase kinase kinase 19	2.03852e-05	3.29064	UP
29070	CCDC113	coiled-coil domain containing 113	0.000283288	3.28884	UP
128602	C20orf85	chromosome 20 open reading frame 85	3.45869e-05	3.28607	UP
79583	TMEM231	transmembrane protein 231	8.06086e-06	3.28443	UP
138255	C9orf135	chromosome 9 open reading frame 135	3.33175e-05	3.28402	UP
199223	TTC21A	tetratricopeptide repeat domain 21A	2.34897e-05	3.28361	UP
352909	DNAAF3	dynein, axonemal, assembly factor 3	1.26463e-05	3.28082	UP
84223	IQCG	IQ motif containing G	5.69351e-05	3.27785	UP
161582	DYX1C1	dyslexia susceptibility 1 candidate 1	3.42705e-05	3.27694	UP
57091	CASS4	Cas scaffolding protein family member 4	0.0478904	3.26874	UP
2207	FCER1G	Fc fragment of IgE, high affinity I, receptor for; gamma polypeptide	0.0206359	3.26847	UP
9472	AKAP6	A kinase (PRKA) anchor protein 6	5.43729e-05	3.26718	UP
100130771	EFCAB10	EF-hand calcium binding domain 10	0.000699727	3.24522	UP
4291	MLF1	myeloid leukemia factor 1	0.000465487	3.24384	UP
221191	PRSS54	protease, serine, 54	0.0112642	3.24022	UP
254173	TTLL10	tubulin tyrosine ligase-like family, member 10	0.00978104	3.23813	UP
8701	DNAH11	dynein, axonemal, heavy chain 11	1.80987e-06	3.23774	UP
2357	FPR1	formyl peptide receptor 1	0.000337776	3.23167	UP
606724	LOC606724	coronin, actin binding protein, 1A pseudogene	0.000768682	3.22872	UP
8814	CDKL1	cyclin-dependent kinase-like 1 (CDC2-related kinase)	2.51219e-05	3.22603	UP
3434	IFIT1	interferon-induced protein with tetratricopeptide repeats 1	1.47747e-05	3.22389	UP
10261	IGSF6	immunoglobulin superfamily, member 6	3.16118e-06	3.22309	UP
23547	LILRA4	leukocyte immunoglobulin-like receptor, subfamily A (with TM domain), member 4	0.011831	3.21213	UP
65975	STK33	serine/threonine kinase 33	0.00119533	3.20703	UP
4318	MMP9	matrix metallopeptidase 9 (gelatinase B, 92kDa gelatinase, 92kDa type IV collagenase)	8.48816e-14	3.20577	UP
11026	LILRA3	leukocyte immunoglobulin-like receptor, subfamily A (without TM domain), member 3	0.000340544	3.20389	UP
79841	AGBL2	ATP/GTP binding protein-like 2	0.000361756	3.20314	UP
79659	DYNC2H1	dynein, cytoplasmic 2, heavy chain 1	1.27217e-06	3.20187	UP
100499483	CCDC180	coiled-coil domain containing 180	0.000660763	3.2007	UP
165186	FAM179A	family with sequence similarity 179, member A	0.00348768	3.19777	UP
1462	VCAN	versican	4.42962e-05	3.19567	UP
8647	ABCB11	ATP-binding cassette, sub-family B (MDR/TAP), member 11	2.51219e-05	3.1946	UP
219736	STOX1	storkhead box 1	0.00463481	3.19066	UP
79989	TTC26	tetratricopeptide repeat domain 26	0.000110829	3.18967	UP
85016	C11orf70	chromosome 11 open reading frame 70	0.000663139	3.15541	UP
343521	TCTEX1D4	Tctex1 domain containing 4	0.012078	3.15335	UP
83690	CRISPLD1	cysteine-rich secretory protein LCCL domain containing 1	0.00193345	3.15166	UP
79168	LILRA6	leukocyte immunoglobulin-like receptor, subfamily A (with TM domain), member 6	0.0167553	3.14741	UP
7941	PLA2G7	phospholipase A2, group VII (platelet-activating factor acetylhydrolase, plasma)	0.0123167	3.14341	UP
9666	DZIP3	DAZ interacting zinc finger protein 3	7.46138e-07	3.13761	UP
10100	TSPAN2	tetraspanin 2	0.000542836	3.13368	UP
344595	LINC00883	long intergenic non-protein coding RNA 883	0.00651603	3.13177	UP
84900	RNFT2	ring finger protein, transmembrane 2	0.0143601	3.13058	UP
1069	CETN2	centrin, EF-hand protein, 2	2.20166e-06	3.1299	UP
57482	KIAA1211	KIAA1211	0.00119311	3.11774	UP
2213	FCGR2B	Fc fragment of IgG, low affinity IIb, receptor (CD32)	0.00228925	3.10694	UP
10233	LRRC23	leucine rich repeat containing 23	5.83123e-05	3.10255	UP
400566	C17orf97	chromosome 17 open reading frame 97	0.000355349	3.09741	UP
728392	LOC728392	uncharacterized LOC728392	8.22268e-05	3.09725	UP
730112	FAM166B	family with sequence similarity 166, member B	0.000147628	3.08363	UP
10603	SH2B2	SH2B adaptor protein 2	0.0260066	3.07824	UP
195827	AAED1	AhpC/TSA antioxidant enzyme domain containing 1	0.00822243	3.07768	UP
84100	ARL6	ADP-ribosylation factor-like 6	0.00295534	3.07648	UP
2273	FHL1	four and a half LIM domains 1	0.0342495	3.07339	UP
3625	INHBB	inhibin, beta B	0.00271217	3.07209	UP
2529	FUT7	fucosyltransferase 7 (alpha (1,3) fucosyltransferase)	0.00641154	3.06759	UP
84632	AFAP1L2	actin filament associated protein 1-like 2	0.0142095	3.06643	UP
11148	HHLA2	HERV-H LTR-associating 2	2.20166e-06	3.0632	UP
4638	MYLK	myosin light chain kinase	0.00179808	3.06103	UP
9468	PCYT1B	phosphate cytidylyltransferase 1, choline, beta	0.0443517	3.05889	UP
3687	ITGAX	integrin, alpha X (complement component 3 receptor 4 subunit)	2.62694e-05	3.05235	UP
146562	C16orf71	chromosome 16 open reading frame 71	0.00458199	3.04826	UP
404217	CTXN1	cortexin 1	0.000122258	3.04156	UP
133923	ZNF474	zinc finger protein 474	0.00840618	3.04146	UP
64849	SLC13A3	solute carrier family 13 (sodium-dependent dicarboxylate transporter), member 3	0.0168564	3.03841	UP
246176	GAS2L2	growth arrest-specific 2 like 2	0.00146694	3.03666	UP
2123	EVI2A	ecotropic viral integration site 2A	0.0014922	3.03335	UP
91147	TMEM67	transmembrane protein 67	0.000298256	3.02678	UP
339829	CCDC39	coiled-coil domain containing 39	7.52801e-05	3.01958	UP
221424	LRRC73	leucine rich repeat containing 73	0.0120718	3.01199	UP
7045	TGFBI	transforming growth factor, beta-induced, 68kDa	0.00665009	3.01056	UP
7940	LST1	leukocyte specific transcript 1	8.96553e-08	3.00891	UP
9886	RHOBTB1	Rho-related BTB domain containing 1	0.0181173	3.00711	UP
729967	MORN2	MORN repeat containing 2	0.000882827	3.00673	UP
138162	C9orf116	chromosome 9 open reading frame 116	0.00011937	2.99825	UP
10221	TRIB1	tribbles pseudokinase 1	0.026851	2.99519	UP
64147	KIF9	kinesin family member 9	0.000479069	2.99356	UP
389118	CDHR4	cadherin-related family member 4	0.000284863	2.99121	UP
84871	AGBL4	ATP/GTP binding protein-like 4	0.0155768	2.98741	UP
57653	LOC100499484-C9ORF174	LOC100499484-C9orf174 readthrough	0.00254079	2.98536	UP
347	APOD	apolipoprotein D	0.000875125	2.98268	UP
23406	COTL1	coactosin-like F-actin binding protein 1	0.00064714	2.97998	UP
9630	GNA14	guanine nucleotide binding protein (G protein), alpha 14	0.000119288	2.97797	UP
101927136	LOC101927136	uncharacterized LOC101927136	0.00443441	2.97477	UP
51191	HERC5	HECT and RLD domain containing E3 ubiquitin protein ligase 5	0.000568559	2.97326	UP
124093	CCDC78	coiled-coil domain containing 78	0.000295603	2.973	UP
3111	HLA-DOA	major histocompatibility complex, class II, DO alpha	0.00463481	2.97012	UP
4135	MAP6	microtubule-associated protein 6	0.00504412	2.9673	UP
221662	RBM24	RNA binding motif protein 24	0.00251982	2.96612	UP
26206	SPAG8	sperm associated antigen 8	3.03542e-05	2.96314	UP
440585	FAM183A	family with sequence similarity 183, member A	0.000624945	2.96183	UP
399949	C11orf88	chromosome 11 open reading frame 88	0.000483321	2.95884	UP
114327	EFHC1	EF-hand domain (C-terminal) containing 1	9.14638e-06	2.94773	UP
51225	ABI3	ABI family, member 3	0.0489023	2.93895	UP
51364	ZMYND10	zinc finger, MYND-type containing 10	0.00101214	2.93725	UP
23639	LRRC6	leucine rich repeat containing 6	7.89796e-05	2.93523	UP
7431	VIM	vimentin	0.000900306	2.93347	UP
22941	SHANK2	SH3 and multiple ankyrin repeat domains 2	0.00297606	2.93274	UP
80758	PRR7	proline rich 7 (synaptic)	0.00250441	2.9297	UP
8638	OASL	2'-5'-oligoadenylate synthetase-like	0.00463481	2.90755	UP
158787	RIBC1	RIB43A domain with coiled-coils 1	0.0410758	2.90665	UP
84314	TMEM107	transmembrane protein 107	0.00351303	2.90075	UP
387712	ENO4	enolase family member 4	0.0101177	2.89166	UP
115361	GBP4	guanylate binding protein 4	9.03855e-05	2.88393	UP
149069	DCDC2B	doublecortin domain containing 2B	0.000247202	2.8766	UP
55843	ARHGAP15	Rho GTPase activating protein 15	0.000640289	2.87626	UP
143162	FRMPD2	FERM and PDZ domain containing 2	0.000117878	2.87523	UP
930	CD19	CD19 molecule	0.02232	2.86441	UP
23533	PIK3R5	phosphoinositide-3-kinase, regulatory subunit 5	2.9376e-07	2.85931	UP
3908	LAMA2	laminin, alpha 2	0.0479706	2.85777	UP
118788	PIK3AP1	phosphoinositide-3-kinase adaptor protein 1	1.26846e-05	2.85738	UP
58473	PLEKHB1	pleckstrin homology domain containing, family B (evectins) member 1	0.000782202	2.852	UP
126282	TNFAIP8L1	tumor necrosis factor, alpha-induced protein 8-like 1	3.86354e-05	2.84893	UP
50804	MYEF2	myelin expression factor 2	0.0231383	2.84831	UP
22924	MAPRE3	microtubule-associated protein, RP/EB family, member 3	0.000142307	2.84738	UP
3117	HLA-DQA1	major histocompatibility complex, class II, DQ alpha 1	1.01752e-06	2.84042	UP
9609	RAB36	RAB36, member RAS oncogene family	0.000834025	2.83728	UP
129607	CMPK2	cytidine monophosphate (UMP-CMP) kinase 2, mitochondrial	0.00193345	2.83663	UP
6614	SIGLEC1	sialic acid binding Ig-like lectin 1, sialoadhesin	0.0208504	2.83313	UP
60494	CCDC81	coiled-coil domain containing 81	0.000778121	2.83146	UP
55805	LRP2BP	LRP2 binding protein	0.00092068	2.82948	UP
130888	FBXO36	F-box protein 36	0.00110532	2.82353	UP
150737	TTC30B	tetratricopeptide repeat domain 30B	0.000251944	2.82263	UP
123872	DNAAF1	dynein, axonemal, assembly factor 1	6.11567e-05	2.82196	UP
9473	THEMIS2	thymocyte selection associated family member 2	8.31073e-05	2.81855	UP
93233	CCDC114	coiled-coil domain containing 114	6.81958e-05	2.81045	UP
161394	SAMD15	sterile alpha motif domain containing 15	0.0019155	2.81035	UP
55779	CFAP44	cilia and flagella associated protein 44	5.26572e-06	2.80597	UP
85458	DIXDC1	DIX domain containing 1	0.001239	2.80558	UP
64699	TMPRSS3	transmembrane protease, serine 3	0.000560165	2.80167	UP
26191	PTPN22	protein tyrosine phosphatase, non-receptor type 22 (lymphoid)	0.0285304	2.80119	UP
10437	IFI30	interferon, gamma-inducible protein 30	1.96521e-06	2.79971	UP
5788	PTPRC	protein tyrosine phosphatase, receptor type, C	2.19979e-05	2.79523	UP
5991	RFX3	regulatory factor X, 3 (influences HLA class II expression)	2.78878e-05	2.79334	UP
387882	C12orf75	chromosome 12 open reading frame 75	0.00497918	2.79008	UP
91179	SCARF2	scavenger receptor class F, member 2	0.0125706	2.7899	UP
6648	SOD2	superoxide dismutase 2, mitochondrial	1.8223e-07	2.78932	UP
64800	EFCAB6	EF-hand calcium binding domain 6	0.00178591	2.78563	UP
55815	TSNAXIP1	translin-associated factor X interacting protein 1	0.000987098	2.78544	UP
92565	FANK1	fibronectin type III and ankyrin repeat domains 1	9.69759e-05	2.78542	UP
23416	KCNH3	potassium voltage-gated channel, subfamily H (eag-related), member 3	0.00778661	2.77459	UP
100534611	TM4SF19-TCTEX1D2	TM4SF19-TCTEX1D2 readthrough (NMD candidate)	0.0166103	2.77211	UP
92104	TTC30A	tetratricopeptide repeat domain 30A	0.000161783	2.76989	UP
2920	CXCL2	chemokine (C-X-C motif) ligand 2	3.46208e-12	2.76496	UP
79946	C10orf95	chromosome 10 open reading frame 95	0.00234364	2.76231	UP
57106	NAT14	N-acetyltransferase 14 (GCN5-related, putative)	0.00116982	2.75472	UP
255758	TCTEX1D2	Tctex1 domain containing 2	0.000859346	2.74235	UP
10673	TNFSF13B	tumor necrosis factor (ligand) superfamily, member 13b	0.00162908	2.73944	UP
85452	CFAP74	cilia and flagella associated protein 74	0.019285	2.73385	UP
23135	KDM6B	lysine (K)-specific demethylase 6B	0.0193525	2.72762	UP
57501	KIAA1257	KIAA1257	0.0257377	2.72703	UP
6556	SLC11A1	solute carrier family 11 (proton-coupled divalent metal ion transporter), member 1	3.87914e-08	2.72388	UP
150483	TEKT4	tektin 4	0.0118214	2.71558	UP
79600	TCTN1	tectonic family member 1	7.63191e-05	2.71138	UP
348807	CCDC37	coiled-coil domain containing 37	9.33105e-05	2.70843	UP
2104	ESRRG	estrogen-related receptor gamma	0.0250607	2.70585	UP
5272	SERPINB9	serpin peptidase inhibitor, clade B (ovalbumin), member 9	0.00487987	2.70168	UP
345275	HSD17B13	hydroxysteroid (17-beta) dehydrogenase 13	0.0255456	2.69831	UP
8938	BAIAP3	BAI1-associated protein 3	2.88827e-05	2.69825	UP
7805	LAPTM5	lysosomal protein transmembrane 5	0.0171044	2.695	UP
2321	FLT1	fms-related tyrosine kinase 1	2.89565e-09	2.69373	UP
664	BNIP3	BCL2/adenovirus E1B 19kDa interacting protein 3	0.0293522	2.68929	UP
2302	FOXJ1	forkhead box J1	0.00199055	2.68879	UP
10538	BATF	basic leucine zipper transcription factor, ATF-like	0.000376885	2.68372	UP
26051	PPP1R16B	protein phosphatase 1, regulatory subunit 16B	0.0487123	2.6837	UP
7305	TYROBP	TYRO protein tyrosine kinase binding protein	5.24493e-07	2.68354	UP
118491	CFAP70	cilia and flagella associated protein 70	6.70701e-05	2.68155	UP
2009	EML1	echinoderm microtubule associated protein like 1	0.0376994	2.67931	UP
8522	GAS7	growth arrest-specific 7	6.73877e-06	2.67891	UP
5328	PLAU	plasminogen activator, urokinase	0.00223512	2.6789	UP
55081	IFT57	intraflagellar transport 57	7.3754e-05	2.67799	UP
388963	C2orf81	chromosome 2 open reading frame 81	0.00209158	2.67608	UP
11092	C9orf9	chromosome 9 open reading frame 9	0.0381258	2.67527	UP
8767	RIPK2	receptor-interacting serine-threonine kinase 2	8.48322e-05	2.67491	UP
84688	C9orf24	chromosome 9 open reading frame 24	0.00513103	2.6711	UP
5990	RFX2	regulatory factor X, 2 (influences HLA class II expression)	0.000359067	2.67018	UP
133	ADM	adrenomedullin	3.41353e-09	2.66289	UP
2358	FPR2	formyl peptide receptor 2	0.00456103	2.65913	UP
322	APBB1	amyloid beta (A4) precursor protein-binding, family B, member 1 (Fe65)	0.00240356	2.65734	UP
7439	BEST1	bestrophin 1	0.000734586	2.65106	UP
10383	TUBB4B	tubulin, beta 4B class IVb	0.000107478	2.64863	UP
6688	SPI1	Spi-1 proto-oncogene	0.00290213	2.64691	UP
3115	HLA-DPB1	major histocompatibility complex, class II, DP beta 1	0.0127011	2.64608	UP
79730	NSUN7	NOP2/Sun domain family, member 7	0.000112858	2.64178	UP
11025	LILRB3	leukocyte immunoglobulin-like receptor, subfamily B (with TM and ITIM domains), member 3	0.00011937	2.63806	UP
55350	VNN3	vanin 3	2.27326e-13	2.63384	UP
84419	C15orf48	chromosome 15 open reading frame 48	5.69122e-11	2.62444	UP
23322	RPGRIP1L	RPGRIP1-like	0.00619484	2.62279	UP
84071	ARMC2	armadillo repeat containing 2	0.00348178	2.62133	UP
284434	NWD1	NACHT and WD repeat domain containing 1	0.000949748	2.61539	UP
51816	CECR1	cat eye syndrome chromosome region, candidate 1	0.00199055	2.61079	UP
283385	MORN3	MORN repeat containing 3	0.0100953	2.60663	UP
5997	RGS2	regulator of G-protein signaling 2	0.002392	2.60528	UP
23129	PLXND1	plexin D1	0.0250607	2.60394	UP
440836	ODF3B	outer dense fiber of sperm tails 3B	0.00238816	2.60326	UP
7453	WARS	tryptophanyl-tRNA synthetase	0.000165047	2.59719	UP
10288	LILRB2	leukocyte immunoglobulin-like receptor, subfamily B (with TM and ITIM domains), member 2	0.00438876	2.59301	UP
90529	STPG1	sperm-tail PG-rich repeat containing 1	0.00143529	2.59148	UP
59084	ENPP5	ectonucleotide pyrophosphatase/phosphodiesterase 5 (putative)	0.00607256	2.59046	UP
374618	TEX9	testis expressed 9	0.0492048	2.58872	UP
54839	LRRC49	leucine rich repeat containing 49	0.0044961	2.58386	UP
91409	CCDC74B	coiled-coil domain containing 74B	0.0151745	2.58237	UP
51668	HSPB11	heat shock protein family B (small), member 11	0.00489366	2.58236	UP
54440	SASH3	SAM and SH3 domain containing 3	0.00400462	2.58179	UP
146177	VWA3A	von Willebrand factor A domain containing 3A	4.28585e-06	2.58175	UP
143662	MUC15	mucin 15, cell surface associated	0.0084668	2.57909	UP
203228	C9orf72	chromosome 9 open reading frame 72	9.62083e-06	2.57816	UP
10859	LILRB1	leukocyte immunoglobulin-like receptor, subfamily B (with TM and ITIM domains), member 1	0.0221075	2.56796	UP
201134	CEP112	centrosomal protein 112kDa	0.012233	2.56597	UP
145376	PPP1R36	protein phosphatase 1, regulatory subunit 36	0.00603865	2.5645	UP
257019	FRMD3	FERM domain containing 3	0.000384772	2.56249	UP
3485	IGFBP2	insulin-like growth factor binding protein 2, 36kDa	2.10527e-05	2.56074	UP
7079	TIMP4	TIMP metallopeptidase inhibitor 4	0.0123167	2.55827	UP
79781	IQCA1	IQ motif containing with AAA domain 1	6.00633e-05	2.55639	UP
2212	FCGR2A	Fc fragment of IgG, low affinity IIa, receptor (CD32)	8.41956e-05	2.55514	UP
1673	DEFB4A	defensin, beta 4A	1.58937e-05	2.5494	UP
80728	ARHGAP39	Rho GTPase activating protein 39	0.000900306	2.54784	UP
285755	PPIL6	peptidylprolyl isomerase (cyclophilin)-like 6	0.00234391	2.54762	UP
3872	KRT17	keratin 17	0.00174444	2.54537	UP
343990	KIAA1211L	KIAA1211-like	0.000378193	2.54129	UP
54777	CFAP46	cilia and flagella associated protein 46	0.0010512	2.53988	UP
1959	EGR2	early growth response 2	0.000666463	2.53985	UP
84230	LRRC8C	leucine rich repeat containing 8 family, member C	0.0434007	2.53877	UP
10938	EHD1	EH-domain containing 1	0.000839318	2.53399	UP
4354	MPP1	membrane protein, palmitoylated 1, 55kDa	0.0424431	2.53042	UP
3678	ITGA5	integrin, alpha 5 (fibronectin receptor, alpha polypeptide)	0.00525185	2.53005	UP
976	CD97	CD97 molecule	1.80591e-08	2.5242	UP
55851	PSENEN	presenilin enhancer gamma secretase subunit	5.03149e-06	2.51699	UP
3488	IGFBP5	insulin-like growth factor binding protein 5	7.98467e-05	2.51361	UP
9636	ISG15	ISG15 ubiquitin-like modifier	0.000419843	2.50867	UP
952	CD38	CD38 molecule	0.010131	2.50047	UP
11142	PKIG	protein kinase (cAMP-dependent, catalytic) inhibitor gamma	0.000193643	2.4968	UP
124637	CYB5D1	cytochrome b5 domain containing 1	7.46731e-05	2.49587	UP
6402	SELL	selectin L	0.0239711	2.49323	UP
9940	DLEC1	deleted in lung and esophageal cancer 1	0.0019155	2.4918	UP
130951	M1AP	meiosis 1 associated protein	0.00396511	2.48693	UP
8676	STX11	syntaxin 11	4.36392e-05	2.48474	UP
57562	KIAA1377	KIAA1377	0.00822358	2.48427	UP
25911	DPCD	deleted in primary ciliary dyskinesia homolog (mouse)	0.00236951	2.483	UP
85315	PAQR8	progestin and adipoQ receptor family member VIII	0.000460697	2.4783	UP
8875	VNN2	vanin 2	1.8e-08	2.47825	UP
2	A2M	alpha-2-macroglobulin	0.00915463	2.47743	UP
1844	DUSP2	dual specificity phosphatase 2	0.000320263	2.47256	UP
158067	AK8	adenylate kinase 8	0.0167236	2.47231	UP
79867	TCTN2	tectonic family member 2	0.00137488	2.46843	UP
83657	DYNLRB2	dynein, light chain, roadblock-type 2	0.0394155	2.46651	UP
7097	TLR2	toll-like receptor 2	0.00606795	2.46441	UP
4117	MAK	male germ cell-associated kinase	0.000361756	2.45248	UP
1439	CSF2RB	colony stimulating factor 2 receptor, beta, low-affinity (granulocyte-macrophage)	0.0284411	2.45137	UP
57577	KIAA1407	KIAA1407	0.0134387	2.45098	UP
23366	KIAA0895	KIAA0895	0.0149592	2.44738	UP
10581	IFITM2	interferon induced transmembrane protein 2	0.00400279	2.44135	UP
100289462	DEFB4B	defensin, beta 4B	0.00011937	2.44107	UP
2533	FYB	FYN binding protein	6.11e-07	2.4383	UP
585	BBS4	Bardet-Biedl syndrome 4	0.000290351	2.43505	UP
2713	GK3P	glycerol kinase 3 pseudogene	0.000834212	2.42584	UP
2209	FCGR1A	Fc fragment of IgG, high affinity Ia, receptor (CD64)	0.00609213	2.42434	UP
283518	KCNRG	potassium channel regulator	0.025672	2.42327	UP
83544	DNAL1	dynein, axonemal, light chain 1	0.000880688	2.42292	UP
7456	WIPF1	WAS/WASL interacting protein family, member 1	0.000340544	2.41919	UP
196403	DTX3	deltex 3, E3 ubiquitin ligase	0.0147594	2.41602	UP
3122	HLA-DRA	major histocompatibility complex, class II, DR alpha	4.64529e-05	2.41424	UP
9103	FCGR2C	Fc fragment of IgG, low affinity IIc, receptor for (CD32) (gene/pseudogene)	9.09342e-06	2.40712	UP
400759	GBP1P1	guanylate binding protein 1, interferon-inducible pseudogene 1	0.0257377	2.40036	UP
1438	CSF2RA	colony stimulating factor 2 receptor, alpha, low-affinity (granulocyte-macrophage)	6.12846e-05	2.39433	UP
2066	ERBB4	v-erb-b2 avian erythroblastic leukemia viral oncogene homolog 4	0.000503331	2.39321	UP
257177	C1orf192	chromosome 1 open reading frame 192	0.00171357	2.39004	UP
54873	PALMD	palmdelphin	0.00858149	2.38508	UP
2537	IFI6	interferon, alpha-inducible protein 6	8.08187e-06	2.38454	UP
90557	CCDC74A	coiled-coil domain containing 74A	0.00375657	2.38065	UP
222235	FBXL13	F-box and leucine-rich repeat protein 13	0.043134	2.37772	UP
284751	LINC01270	long intergenic non-protein coding RNA 1270	0.0398847	2.37611	UP
6861	SYT5	synaptotagmin V	0.011831	2.37564	UP
8556	CDC14A	cell division cycle 14A	0.00584377	2.37095	UP
54331	GNG2	guanine nucleotide binding protein (G protein), gamma 2	0.00271968	2.37029	UP
199221	DZIP1L	DAZ interacting zinc finger protein 1-like	0.0243266	2.36483	UP
6291	SAA4	serum amyloid A4, constitutive	0.0010056	2.36083	UP
10231	RCAN2	regulator of calcineurin 2	0.0472837	2.35444	UP
4688	NCF2	neutrophil cytosolic factor 2	1.94293e-05	2.35275	UP
9625	AATK	apoptosis-associated tyrosine kinase	6.02525e-05	2.35081	UP
1730	DIAPH2	diaphanous-related formin 2	0.0130146	2.34938	UP
101	ADAM8	ADAM metallopeptidase domain 8	0.0161928	2.34786	UP
375519	GJB7	gap junction protein, beta 7, 25kDa	0.013584	2.34778	UP
9742	IFT140	intraflagellar transport 140	0.000408923	2.34702	UP
80301	PLEKHO2	pleckstrin homology domain containing, family O member 2	0.02009	2.34701	UP
225689	MAPK15	mitogen-activated protein kinase 15	0.00127746	2.34676	UP
9535	GMFG	glia maturation factor, gamma	0.0122264	2.34576	UP
6103	RPGR	retinitis pigmentosa GTPase regulator	0.00250308	2.34574	UP
50515	CHST11	carbohydrate (chondroitin 4) sulfotransferase 11	0.0213107	2.34522	UP
11151	CORO1A	coronin, actin binding protein, 1A	0.010131	2.34344	UP
79582	SPAG16	sperm associated antigen 16	0.00127746	2.34259	UP
79598	CEP97	centrosomal protein 97kDa	0.0480624	2.33541	UP
3113	HLA-DPA1	major histocompatibility complex, class II, DP alpha 1	7.61744e-05	2.32565	UP
10808	HSPH1	heat shock 105kDa/110kDa protein 1	0.00736169	2.31985	UP
160777	CCDC60	coiled-coil domain containing 60	0.0410708	2.31659	UP
353322	ANKRD37	ankyrin repeat domain 37	0.0128197	2.31548	UP
55911	APOBR	apolipoprotein B receptor	0.00210115	2.31209	UP
5891	MOK	MOK protein kinase	0.0440958	2.31051	UP
25827	FBXL2	F-box and leucine-rich repeat protein 2	0.000238804	2.30537	UP
84984	CEP19	centrosomal protein 19kDa	0.00399032	2.3001	UP
28981	IFT81	intraflagellar transport 81	0.00489366	2.2989	UP
286207	C9orf117	chromosome 9 open reading frame 117	0.0250344	2.29785	UP
54558	SPATA6	spermatogenesis associated 6	0.00357015	2.29673	UP
27128	CYTH4	cytohesin 4	1.77941e-07	2.29636	UP
55582	KIF27	kinesin family member 27	0.0245046	2.29548	UP
3128	HLA-DRB6	major histocompatibility complex, class II, DR beta 6 (pseudogene)	0.000631062	2.29359	UP
8842	PROM1	prominin 1	1.24736e-06	2.29273	UP
8778	SIGLEC5	sialic acid binding Ig-like lectin 5	8.87e-07	2.29255	UP
79846	CFAP69	cilia and flagella associated protein 69	0.0236562	2.29103	UP
1318	SLC31A2	solute carrier family 31 (copper transporter), member 2	0.000145086	2.28513	UP
100113407	TMEM170B	transmembrane protein 170B	0.0279453	2.28418	UP
166379	BBS12	Bardet-Biedl syndrome 12	0.0175742	2.2827	UP
80086	TUBA4B	tubulin, alpha 4b (pseudogene)	0.0175888	2.28027	UP
2867	FFAR2	free fatty acid receptor 2	5.26572e-06	2.27903	UP
339416	ANKRD45	ankyrin repeat domain 45	0.00491616	2.27731	UP
962	CD48	CD48 molecule	0.0479968	2.27593	UP
100913187	APOBEC3A_B	APOBEC3A and APOBEC3B deletion hybrid	0.000140973	2.27281	UP
90835	C16orf93	chromosome 16 open reading frame 93	0.0204849	2.26879	UP
50617	ATP6V0A4	ATPase, H+ transporting, lysosomal V0 subunit a4	0.000580073	2.26442	UP
51177	PLEKHO1	pleckstrin homology domain containing, family O member 1	0.0463735	2.25432	UP
9332	CD163	CD163 molecule	0.0103961	2.25278	UP
2534	FYN	FYN proto-oncogene, Src family tyrosine kinase	0.018702	2.2523	UP
83988	NCALD	neurocalcin delta	0.0128197	2.24969	UP
30817	EMR2	egf-like module containing, mucin-like, hormone receptor-like 2	8.96553e-08	2.24667	UP
414245	DNAJC9-AS1	DNAJC9 antisense RNA 1	0.0277494	2.24101	UP
79848	CSPP1	centrosome and spindle pole associated protein 1	0.000570006	2.23844	UP
118429	ANTXR2	anthrax toxin receptor 2	0.00168267	2.22566	UP
4867	NPHP1	nephronophthisis 1 (juvenile)	0.0249308	2.22448	UP
84747	UNC119B	unc-119 homolog B (C. elegans)	0.000272763	2.2244	UP
10917	BTNL3	butyrophilin-like 3	0.0325178	2.22381	UP
2498	FTH1P3	ferritin, heavy polypeptide 1 pseudogene 3	0.00117373	2.22374	UP
2921	CXCL3	chemokine (C-X-C motif) ligand 3	0.0231239	2.22366	UP
5199	CFP	complement factor properdin	2.54896e-09	2.22301	UP
84455	EFCAB7	EF-hand calcium binding domain 7	0.0405133	2.2202	UP
9021	SOCS3	suppressor of cytokine signaling 3	4.89073e-12	2.21824	UP
55466	DNAJA4	DnaJ (Hsp40) homolog, subfamily A, member 4	0.00078563	2.21811	UP
56683	C21orf59	chromosome 21 open reading frame 59	0.000887468	2.21732	UP
347475	CCDC160	coiled-coil domain containing 160	0.0455535	2.2126	UP
11314	CD300A	CD300a molecule	3.06828e-06	2.21234	UP
10875	FGL2	fibrinogen-like 2	0.00306435	2.2084	UP
8100	IFT88	intraflagellar transport 88	0.0257377	2.20771	UP
79888	LPCAT1	lysophosphatidylcholine acyltransferase 1	2.6105e-05	2.20324	UP
10537	UBD	ubiquitin D	4.96703e-05	2.19929	UP
196996	GRAMD2	GRAM domain containing 2	0.0163196	2.19816	UP
79411	GLB1L	galactosidase, beta 1-like	0.00270416	2.19575	UP
9056	SLC7A7	solute carrier family 7 (amino acid transporter light chain, y+L system), member 7	0.0192939	2.19313	UP
153020	RASGEF1B	RasGEF domain family, member 1B	0.00117789	2.19309	UP
11159	RABL2A	RAB, member of RAS oncogene family-like 2A	0.00125303	2.18459	UP
162466	PHOSPHO1	phosphatase, orphan 1	0.0396058	2.184	UP
388611	CD164L2	CD164 sialomucin-like 2	0.0167289	2.18006	UP
221264	AK9	adenylate kinase 9	0.00992563	2.17881	UP
5799	PTPRN2	protein tyrosine phosphatase, receptor type, N polypeptide 2	0.00482012	2.17801	UP
2022	ENG	endoglin	0.0144475	2.17614	UP
10335	MRVI1	murine retrovirus integration site 1 homolog	0.000651933	2.17283	UP
4600	MX2	MX dynamin-like GTPase 2	5.53777e-05	2.17176	UP
285368	PRRT3	proline-rich transmembrane protein 3	0.041741	2.16913	UP
26160	IFT172	intraflagellar transport 172	0.000862385	2.16808	UP
2210	FCGR1B	Fc fragment of IgG, high affinity Ib, receptor (CD64)	0.0155092	2.16321	UP
79660	PPP1R3B	protein phosphatase 1, regulatory subunit 3B	0.0358175	2.15632	UP
80709	AKNA	AT-hook transcription factor	0.000181751	2.1561	UP
25981	DNAH1	dynein, axonemal, heavy chain 1	0.00025244	2.15061	UP
338699	ANKRD42	ankyrin repeat domain 42	0.0204516	2.15061	UP
100049587	SIGLEC14	sialic acid binding Ig-like lectin 14	0.000187656	2.1497	UP
23059	CLUAP1	clusterin associated protein 1	0.00194538	2.14732	UP
54463	FAM134B	family with sequence similarity 134, member B	0.0212416	2.14593	UP
11158	RABL2B	RAB, member of RAS oncogene family-like 2B	0.000452695	2.14456	UP
65999	LRRC61	leucine rich repeat containing 61	0.0167559	2.14438	UP
57580	PREX1	phosphatidylinositol-3,4,5-trisphosphate-dependent Rac exchange factor 1	7e-08	2.14377	UP
79908	BTNL8	butyrophilin-like 8	1.26846e-05	2.1421	UP
51762	RAB8B	RAB8B, member RAS oncogene family	0.00153356	2.13231	UP
7161	TP73	tumor protein p73	0.0468835	2.1316	UP
57119	EPPIN	epididymal peptidase inhibitor	0.0338878	2.12754	UP
2124	EVI2B	ecotropic viral integration site 2B	0.0250344	2.12494	UP
55326	AGPAT5	1-acylglycerol-3-phosphate O-acyltransferase 5	0.0128658	2.12195	UP
22832	CEP162	centrosomal protein 162kDa	0.0099589	2.12038	UP
1593	CYP27A1	cytochrome P450, family 27, subfamily A, polypeptide 1	0.048607	2.11673	UP
266629	SEC14L3	SEC14-like 3 (S. cerevisiae)	0.0122563	2.11432	UP
4084	MXD1	MAX dimerization protein 1	0.000990516	2.11204	UP
3902	LAG3	lymphocyte-activation gene 3	0.0239711	2.10723	UP
9479	MAPK8IP1	mitogen-activated protein kinase 8 interacting protein 1	0.0117893	2.10487	UP
93663	ARHGAP18	Rho GTPase activating protein 18	0.00440156	2.10458	UP
11040	PIM2	Pim-2 proto-oncogene, serine/threonine kinase	0.000198472	2.10193	UP
1667	DEFA1	defensin, alpha 1	0.000775926	2.09589	UP
728358	DEFA1B	defensin, alpha 1B	0.000775522	2.09589	UP
27071	DAPP1	dual adaptor of phosphotyrosine and 3-phosphoinositides	1.03101e-05	2.09556	UP
1263	PLK3	polo-like kinase 3	0.00176566	2.09397	UP
84542	KIAA1841	KIAA1841	0.00806509	2.0834	UP
27285	TEKT2	tektin 2 (testicular)	0.0312459	2.08327	UP
10154	PLXNC1	plexin C1	9.69759e-05	2.08089	UP
80199	FUZ	fuzzy planar cell polarity protein	0.043134	2.07925	UP
54585	LZTFL1	leucine zipper transcription factor-like 1	0.00218489	2.0784	UP
2268	FGR	FGR proto-oncogene, Src family tyrosine kinase	0.00194538	2.07815	UP
1152	CKB	creatine kinase, brain	0.00123794	2.07696	UP
163	AP2B1	adaptor-related protein complex 2, beta 1 subunit	0.00308714	2.07333	UP
8607	RUVBL1	RuvB-like AAA ATPase 1	0.00261562	2.06965	UP
3550	IK	IK cytokine, down-regulator of HLA II	0.00316455	2.06694	UP
94240	EPSTI1	epithelial stromal interaction 1 (breast)	0.00288964	2.0658	UP
10382	TUBB4A	tubulin, beta 4A class IVa	0.0308598	2.06544	UP
2710	GK	glycerol kinase	0.00949264	2.06185	UP
112942	CFAP36	cilia and flagella associated protein 36	0.00790433	2.06096	UP
81553	FAM49A	family with sequence similarity 49, member A	0.000887468	2.0607	UP
169792	GLIS3	GLIS family zinc finger 3	0.000315669	2.06026	UP
9235	IL32	interleukin 32	0.0410708	2.05922	UP
5743	PTGS2	prostaglandin-endoperoxide synthase 2 (prostaglandin G/H synthase and cyclooxygenase)	7.34891e-20	2.05609	UP
56912	IFT46	intraflagellar transport 46	0.010131	2.05536	UP
6713	SQLE	squalene epoxidase	0.0124296	2.0552	UP
100506668	DYNLL1-AS1	DYNLL1 antisense RNA 1	0.0350098	2.05518	UP
1026	CDKN1A	cyclin-dependent kinase inhibitor 1A (p21, Cip1)	0.0213522	2.05514	UP
64174	DPEP2	dipeptidase 2	4.075e-06	2.05396	UP
84264	HAGHL	hydroxyacylglutathione hydrolase-like	0.0245046	2.04764	UP
728798	FRMPD2B	FERM and PDZ domain containing 2B, pseudogene	0.0143601	2.04621	UP
222229	LRWD1	leucine-rich repeats and WD repeat domain containing 1	0.011831	2.04122	UP
23288	IQCE	IQ motif containing E	0.00676842	2.03907	UP
163351	GBP6	guanylate binding protein family, member 6	0.0271369	2.03737	UP
57728	WDR19	WD repeat domain 19	0.000678435	2.03612	UP
3274	HRH2	histamine receptor H2	0.000207939	2.03527	UP
56950	SMYD2	SET and MYND domain containing 2	0.00614396	2.03354	UP
403	ARL3	ADP-ribosylation factor-like 3	0.00101804	2.03305	UP
59345	GNB4	guanine nucleotide binding protein (G protein), beta polypeptide 4	0.00869161	2.03065	UP
2495	FTH1	ferritin, heavy polypeptide 1	0.00560421	2.02972	UP
4082	MARCKS	myristoylated alanine-rich protein kinase C substrate	2.43995e-05	2.02812	UP
51101	ZC2HC1A	zinc finger, C2HC-type containing 1A	0.0305272	2.02723	UP
219972	MPEG1	macrophage expressed 1	0.00709553	2.02588	UP
10135	NAMPT	nicotinamide phosphoribosyltransferase	0.0104408	2.02567	UP
148137	PROSER3	proline and serine rich 3	0.0449899	2.02322	UP
3620	IDO1	indoleamine 2,3-dioxygenase 1	0.00655058	2.02289	UP
56673	C11orf16	chromosome 11 open reading frame 16	0.0112971	2.02025	UP
22821	RASA3	RAS p21 protein activator 3	0.00938544	2.01692	UP
24138	IFIT5	interferon-induced protein with tetratricopeptide repeats 5	0.00168861	2.01306	UP
924	CD7	CD7 molecule	0.0156542	2.00937	UP
283848	CES4A	carboxylesterase 4A	0.041741	2.0087	UP
3491	CYR61	cysteine-rich, angiogenic inducer, 61	0.00401501	2.00775	UP
120425	AMICA1	adhesion molecule, interacts with CXADR antigen 1	0.00440156	2.00687	UP
90459	ERI1	exoribonuclease 1	0.0339507	2.00325	UP
91544	UBXN11	UBX domain protein 11	0.00121869	2.00195	UP
81706	PPP1R14C	protein phosphatase 1, regulatory (inhibitor) subunit 14C	0.0231239	2.0012	UP
23645	PPP1R15A	protein phosphatase 1, regulatory subunit 15A	5.28543e-06	2.0008	UP
7846	TUBA1A	tubulin, alpha 1a	0.00141206	2.00036	UP
387885	CCDC42B	coiled-coil domain containing 42B	0.00474266	1.99963	UP
100506990	LOC100506990	uncharacterized LOC100506990	0.00381137	1.99093	UP
7128	TNFAIP3	tumor necrosis factor, alpha-induced protein 3	1.50059e-05	1.98673	UP
644172	LOC644172	mitogen-activated protein kinase 8 interacting protein 1 pseudogene	0.00541267	1.98635	UP
9859	CEP170	centrosomal protein 170kDa	0.00664599	1.98606	UP
4210	MEFV	Mediterranean fever	0.0193926	1.98325	UP
2040	STOM	stomatin	0.000338891	1.98033	UP
7076	TIMP1	TIMP metallopeptidase inhibitor 1	0.0182981	1.97863	UP
5585	PKN1	protein kinase N1	0.000102358	1.97801	UP
1040	CDS1	CDP-diacylglycerol synthase (phosphatidate cytidylyltransferase) 1	0.00436242	1.97513	UP
9770	RASSF2	Ras association (RalGDS/AF-6) domain family member 2	0.00640117	1.9731	UP
313	AOAH	acyloxyacyl hydrolase (neutrophil)	0.040468	1.96965	UP
84002	B3GNT5	UDP-GlcNAc:betaGal beta-1,3-N-acetylglucosaminyltransferase 5	0.00195961	1.96933	UP
1890	TYMP	thymidine phosphorylase	0.00200366	1.9684	UP
57539	WDR35	WD repeat domain 35	0.00831093	1.96329	UP
3385	ICAM3	intercellular adhesion molecule 3	0.0175488	1.96266	UP
170954	PPP1R18	protein phosphatase 1, regulatory subunit 18	0.0410708	1.95947	UP
368	ABCC6	ATP-binding cassette, sub-family C (CFTR/MRP), member 6	0.00626328	1.95933	UP
23640	HSPBP1	HSPA (heat shock 70kDa) binding protein, cytoplasmic cochaperone 1	0.0121739	1.95933	UP
10745	PHTF1	putative homeodomain transcription factor 1	0.0197537	1.95719	UP
2634	GBP2	guanylate binding protein 2, interferon-inducible	3.727e-06	1.95581	UP
10126	DNAL4	dynein, axonemal, light chain 4	0.0244725	1.95378	UP
5579	PRKCB	protein kinase C, beta	6.07562e-06	1.9527	UP
51626	DYNC2LI1	dynein, cytoplasmic 2, light intermediate chain 1	0.00443987	1.95247	UP
29887	SNX10	sorting nexin 10	0.0366167	1.95198	UP
1520	CTSS	cathepsin S	0.000262857	1.95142	UP
3127	HLA-DRB5	major histocompatibility complex, class II, DR beta 5	7.63958e-08	1.95008	UP
9674	KIAA0040	KIAA0040	0.000933824	1.94929	UP
1396	CRIP1	cysteine-rich protein 1 (intestinal)	0.0220305	1.94661	UP
100126330	MIR941-4	microRNA 941-4	0.00641154	1.94338	UP
84418	CYSTM1	cysteine-rich transmembrane module containing 1	0.00176533	1.9419	UP
400410	ST20	suppressor of tumorigenicity 20	0.0206359	1.93812	UP
84080	ENKD1	enkurin domain containing 1	0.0432635	1.93685	UP
2581	GALC	galactosylceramidase	0.00162864	1.93259	UP
64131	XYLT1	xylosyltransferase I	0.0424363	1.92552	UP
5498	PPOX	protoporphyrinogen oxidase	0.0103444	1.92215	UP
201799	TMEM154	transmembrane protein 154	0.000247202	1.91831	UP
64430	PCNXL4	pecanex-like 4 (Drosophila)	0.0249308	1.91079	UP
9738	CCP110	centriolar coiled coil protein 110kDa	0.0371196	1.91062	UP
3055	HCK	HCK proto-oncogene, Src family tyrosine kinase	0.00712786	1.9083	UP
1441	CSF3R	colony stimulating factor 3 receptor (granulocyte)	0.000452695	1.90768	UP
115207	KCTD12	potassium channel tetramerization domain containing 12	0.0120883	1.90413	UP
5330	PLCB2	phospholipase C, beta 2	0.00809456	1.90235	UP
80149	ZC3H12A	zinc finger CCCH-type containing 12A	0.000472408	1.89345	UP
25939	SAMHD1	SAM domain and HD domain 1	0.000116705	1.89343	UP
7099	TLR4	toll-like receptor 4	1.3547e-09	1.89193	UP
2919	CXCL1	chemokine (C-X-C motif) ligand 1 (melanoma growth stimulating activity, alpha)	2.90653e-18	1.89	UP
8470	SORBS2	sorbin and SH3 domain containing 2	0.000880688	1.88976	UP
100126352	MIR941-3	microRNA 941-3	0.00746783	1.88913	UP
5880	RAC2	ras-related C3 botulinum toxin substrate 2 (rho family, small GTP binding protein Rac2)	0.0196685	1.88884	UP
26146	TRAF3IP1	TNF receptor-associated factor 3 interacting protein 1	0.0477282	1.88505	UP
3683	ITGAL	integrin, alpha L (antigen CD11A (p180), lymphocyte function-associated antigen 1; alpha polypeptide)	0.000741112	1.88305	UP
53405	CLIC5	chloride intracellular channel 5	0.00918713	1.88071	UP
1591	CYP24A1	cytochrome P450, family 24, subfamily A, polypeptide 1	0.0234739	1.88019	UP
8578	SCARF1	scavenger receptor class F, member 1	0.0351235	1.88011	UP
7485	WRB	tryptophan rich basic protein	0.00971387	1.87961	UP
146857	SLFN13	schlafen family member 13	0.00241993	1.87708	UP
752	FMNL1	formin-like 1	0.041741	1.87705	UP
144423	GLT1D1	glycosyltransferase 1 domain containing 1	7.06431e-09	1.87539	UP
4542	MYO1F	myosin IF	0.00829448	1.87378	UP
55135	WRAP53	WD repeat containing, antisense to TP53	0.0214774	1.87332	UP
4689	NCF4	neutrophil cytosolic factor 4, 40kDa	0.0486276	1.86606	UP
4616	GADD45B	growth arrest and DNA-damage-inducible, beta	0.000386962	1.86596	UP
7454	WAS	Wiskott-Aldrich syndrome	0.00923125	1.86542	UP
27180	SIGLEC9	sialic acid binding Ig-like lectin 9	0.00230852	1.86525	UP
[truncated: 314 more rows]

## Sheet: AT0 - AT2
geneid	symbol	name	padj.AT20	fc.AT20	AT2 - AT0 FLAG
[truncated: 179 more rows]
